# Supplementary material for: Genetic map of regional sulcal morphology in the human brain from UK biobank data
Source: Nat Commun. 2022 Oct 14;13:6071. doi: 10.1038/s41467-022-33829-1 (PMC9568560; doi:10.1038/s41467-022-33829-1)
Supplement: Supplementary file 4 — Supplementary Data 1-12 [file 41467_2022_33829_MOESM4_ESM.xlsx]

## Sheet: SD1 - Brain phenotypes
SD1. Brain folding map nomenclature.
Short Name	Full name	Broad brain region
F.C.L.a	Anterior lateral fissure	Lateral fissures
F.C.L.r.ant	Anterior ramus of lateral fissure	Lateral fissures
F.C.L.r.diag	Diagonal ramus of lateral fissure	Lateral fissures
F.C.L.r.sc.ant	Anterior sub-central ramus of the lateral fissure	Lateral fissures
F.C.L.p	Posterior lateral fissure	Lateral fissures
F.C.L.r.asc	Ascending ramus of the lateral fissure	Lateral fissures
F.C.L.r.retroC.tr	Retro central transverse ramus of the lateral fissure	Lateral fissures
F.C.L.r.sc.post	Posterior sub-central ramus of the lateral fissure	Lateral fissures
S.C.sylvian	Central sylvian sulcus	Lateral fissures
F.Cal.ant..Sc.Cal	Calcarine fissure	Calcarine & Occipital lobe
S.O.p	Occipito-polar sulcus	Calcarine & Occipital lobe
S.Pa.int	Internal parietal sulcus	Calcarine & Occipital lobe
F.P.O	Parieto-occipital fissure	Calcarine & Occipital lobe
S.Cu	Cuneal sulcus	Calcarine & Occipital lobe
S.Li.post	Posterior intra-lingual sulcus	Calcarine & Occipital lobe
OCCIPITAL	Occipital lobe	Calcarine & Occipital lobe
S.C	Central sulcus	Central sulcus
S.Call	Subcallosal sulcus	Frontal lobe
S.C.LPC	Paracentral lobule central sulcus	Frontal lobe
S.p.C	Paracentral sulcus	Frontal lobe
F.C.M.ant	Calloso-marginal ramus of the lateral fissure	Frontal lobe
F.C.M.post	Calloso-marginal posterior fissure	Frontal lobe
S.F.int	Internal frontal sulcus	Frontal lobe
S.R.inf	Inferior rostral sulcus	Frontal lobe
S.F.inf	Inferior frontal sulcus	Frontal lobe
S.F.marginal	Marginal frontal sulcus	Frontal lobe
S.F.orbitaire	Orbital frontal sulcus	Frontal lobe
S.F.sup	Superior frontal sulcus	Frontal lobe
S.F.median	Median frontal sulcus	Frontal lobe
S.Or	Orbital sulcus	Frontal lobe
S.F.inf.ant	Anterior inferior frontal sulcus	Frontal lobe
S.F.inter	Intermediate frontal sulcus	Frontal lobe
S.F.polaire.tr	Polar frontal sulcus	Frontal lobe
S.Olf	Olfactory sulcus	Frontal lobe
S.Li.ant	Anterior intralingual sulcus	Parietal lobe
S.s.P	Sub-parietal sulcus	Parietal lobe
S.Pa.sup	Superior parietal sulcus	Parietal lobe
S.GSM	Sulcus of the supra-marginal gyrus	Parietal lobe
S.Po.C.sup	Superior postcentral sulcus	Parietal lobe
F.I.P	Intraparietal sulcus	Parietal lobe
F.I.P.Po.C.inf	Superior postcentral intraparietal superior sulcus	Parietal lobe
F.I.P.r.int.1	Primary intermediate ramus of the intraparietal sulcus	Parietal lobe
F.I.P.r.int.2	Secondary intermediate ramus of the intraparietal sulcus	Parietal lobe
S.Pa.t	Transverse parietal sulcus	Parietal lobe
S.Pe.C.inf	Inferior precentral sulcus	Frontal lobe
S.Pe.C.marginal	Marginal precentral sulcus	Frontal lobe
S.Pe.C.sup	Superior precentral sulcus	Frontal lobe
S.Pe.C.inter	Intermediate precentral sulcus	Frontal lobe
S.Pe.C.median	Median precentral sulcus	Frontal lobe
S.T.i.ant	Anterior inferior temporal sulcus	Temporal lobe
S.T.pol	Polar temporal sulcus	Temporal lobe
S.T.s	Superior temporal sulcus	Temporal lobe
S.T.s.ter.asc.ant	Anterior terminal ascending branch of the superior temporal sulcus	Temporal lobe
S.T.s.ter.asc.post	Posterior terminal ascending branch of the superior temporal sulcus	Temporal lobe
S.T.i.post	Posterior inferior temporal sulcus	Temporal lobe
INSULA	Insula	Lateral fissures
S.O.T.lat.int	Internal occipito-temporal lateral sulcus	Temporal lobe
S.O.T.lat.post	Posterior occipito-temporal lateral sulcus	Temporal lobe
F.Coll	Collateral fissure	Temporal lobe
S.Rh	Rhinal sulcus	Temporal lobe
S.O.T.lat.ant	Anterior occipito-temporal lateral sulcus	Temporal lobe
S.O.T.lat.med	Median occipito-temporal lateral sulcus	Temporal lobe

## Sheet: SD2 - List UKB measures
SD2. List of existing UKB brain imaging measures (used in t-SNE)
FieldID	MRI modality	Category	Field	Link
25000	T1 structural brain MRI	110	Volumetric scaling from T1 head image to standard space	http://biobank.ndph.ox.ac.uk/ukb/field.cgi?id=25000
25001	T1 structural brain MRI	110	Volume of peripheral cortical grey matter (normalised for head size)	http://biobank.ndph.ox.ac.uk/ukb/field.cgi?id=25001
25002	T1 structural brain MRI	110	Volume of peripheral cortical grey matter	http://biobank.ndph.ox.ac.uk/ukb/field.cgi?id=25002
25003	T1 structural brain MRI	110	Volume of ventricular cerebrospinal fluid (normalised for head size)	http://biobank.ndph.ox.ac.uk/ukb/field.cgi?id=25003
25004	T1 structural brain MRI	110	Volume of ventricular cerebrospinal fluid	http://biobank.ndph.ox.ac.uk/ukb/field.cgi?id=25004
25005	T1 structural brain MRI	110	Volume of grey matter (normalised for head size)	http://biobank.ndph.ox.ac.uk/ukb/field.cgi?id=25005
25006	T1 structural brain MRI	110	Volume of grey matter	http://biobank.ndph.ox.ac.uk/ukb/field.cgi?id=25006
25007	T1 structural brain MRI	110	Volume of white matter (normalised for head size)	http://biobank.ndph.ox.ac.uk/ukb/field.cgi?id=25007
25008	T1 structural brain MRI	110	Volume of white matter	http://biobank.ndph.ox.ac.uk/ukb/field.cgi?id=25008
25009	T1 structural brain MRI	110	Volume of brain, grey+white matter (normalised for head size)	http://biobank.ndph.ox.ac.uk/ukb/field.cgi?id=25009
25010	T1 structural brain MRI	110	Volume of brain, grey+white matter	http://biobank.ndph.ox.ac.uk/ukb/field.cgi?id=25010
25011	T1 structural brain MRI > Subcortical volumes (FIRST)	1102	Volume of thalamus (left)	http://biobank.ndph.ox.ac.uk/ukb/field.cgi?id=25011
25012	T1 structural brain MRI > Subcortical volumes (FIRST)	1102	Volume of thalamus (right)	http://biobank.ndph.ox.ac.uk/ukb/field.cgi?id=25012
25013	T1 structural brain MRI > Subcortical volumes (FIRST)	1102	Volume of caudate (left)	http://biobank.ndph.ox.ac.uk/ukb/field.cgi?id=25013
25014	T1 structural brain MRI > Subcortical volumes (FIRST)	1102	Volume of caudate (right)	http://biobank.ndph.ox.ac.uk/ukb/field.cgi?id=25014
25015	T1 structural brain MRI > Subcortical volumes (FIRST)	1102	Volume of putamen (left)	http://biobank.ndph.ox.ac.uk/ukb/field.cgi?id=25015
25016	T1 structural brain MRI > Subcortical volumes (FIRST)	1102	Volume of putamen (right)	http://biobank.ndph.ox.ac.uk/ukb/field.cgi?id=25016
25017	T1 structural brain MRI > Subcortical volumes (FIRST)	1102	Volume of pallidum (left)	http://biobank.ndph.ox.ac.uk/ukb/field.cgi?id=25017
25018	T1 structural brain MRI > Subcortical volumes (FIRST)	1102	Volume of pallidum (right)	http://biobank.ndph.ox.ac.uk/ukb/field.cgi?id=25018
25019	T1 structural brain MRI > Subcortical volumes (FIRST)	1102	Volume of hippocampus (left)	http://biobank.ndph.ox.ac.uk/ukb/field.cgi?id=25019
25020	T1 structural brain MRI > Subcortical volumes (FIRST)	1102	Volume of hippocampus (right)	http://biobank.ndph.ox.ac.uk/ukb/field.cgi?id=25020
25021	T1 structural brain MRI > Subcortical volumes (FIRST)	1102	Volume of amygdala (left)	http://biobank.ndph.ox.ac.uk/ukb/field.cgi?id=25021
25022	T1 structural brain MRI > Subcortical volumes (FIRST)	1102	Volume of amygdala (right)	http://biobank.ndph.ox.ac.uk/ukb/field.cgi?id=25022
25023	T1 structural brain MRI > Subcortical volumes (FIRST)	1102	Volume of accumbens (left)	http://biobank.ndph.ox.ac.uk/ukb/field.cgi?id=25023
25024	T1 structural brain MRI > Subcortical volumes (FIRST)	1102	Volume of accumbens (right)	http://biobank.ndph.ox.ac.uk/ukb/field.cgi?id=25024
25025	T1 structural brain MRI	110	Volume of brain stem + 4th ventricle	http://biobank.ndph.ox.ac.uk/ukb/field.cgi?id=25025
25056	Diffusion brain MRI > dMRI skeleton	134	Mean FA in middle cerebellar peduncle on FA skeleton	http://biobank.ndph.ox.ac.uk/ukb/field.cgi?id=25056
25057	Diffusion brain MRI > dMRI skeleton	134	Mean FA in pontine crossing tract on FA skeleton	http://biobank.ndph.ox.ac.uk/ukb/field.cgi?id=25057
25058	Diffusion brain MRI > dMRI skeleton	134	Mean FA in genu of corpus callosum on FA skeleton	http://biobank.ndph.ox.ac.uk/ukb/field.cgi?id=25058
25059	Diffusion brain MRI > dMRI skeleton	134	Mean FA in body of corpus callosum on FA skeleton	http://biobank.ndph.ox.ac.uk/ukb/field.cgi?id=25059
25060	Diffusion brain MRI > dMRI skeleton	134	Mean FA in splenium of corpus callosum on FA skeleton	http://biobank.ndph.ox.ac.uk/ukb/field.cgi?id=25060
25061	Diffusion brain MRI > dMRI skeleton	134	Mean FA in fornix on FA skeleton	http://biobank.ndph.ox.ac.uk/ukb/field.cgi?id=25061
25062	Diffusion brain MRI > dMRI skeleton	134	Mean FA in corticospinal tract on FA skeleton (right)	http://biobank.ndph.ox.ac.uk/ukb/field.cgi?id=25062
25063	Diffusion brain MRI > dMRI skeleton	134	Mean FA in corticospinal tract on FA skeleton (left)	http://biobank.ndph.ox.ac.uk/ukb/field.cgi?id=25063
25064	Diffusion brain MRI > dMRI skeleton	134	Mean FA in medial lemniscus on FA skeleton (right)	http://biobank.ndph.ox.ac.uk/ukb/field.cgi?id=25064
25065	Diffusion brain MRI > dMRI skeleton	134	Mean FA in medial lemniscus on FA skeleton (left)	http://biobank.ndph.ox.ac.uk/ukb/field.cgi?id=25065
25066	Diffusion brain MRI > dMRI skeleton	134	Mean FA in inferior cerebellar peduncle on FA skeleton (right)	http://biobank.ndph.ox.ac.uk/ukb/field.cgi?id=25066
25067	Diffusion brain MRI > dMRI skeleton	134	Mean FA in inferior cerebellar peduncle on FA skeleton (left)	http://biobank.ndph.ox.ac.uk/ukb/field.cgi?id=25067
25068	Diffusion brain MRI > dMRI skeleton	134	Mean FA in superior cerebellar peduncle on FA skeleton (right)	http://biobank.ndph.ox.ac.uk/ukb/field.cgi?id=25068
25069	Diffusion brain MRI > dMRI skeleton	134	Mean FA in superior cerebellar peduncle on FA skeleton (left)	http://biobank.ndph.ox.ac.uk/ukb/field.cgi?id=25069
25070	Diffusion brain MRI > dMRI skeleton	134	Mean FA in cerebral peduncle on FA skeleton (right)	http://biobank.ndph.ox.ac.uk/ukb/field.cgi?id=25070
25071	Diffusion brain MRI > dMRI skeleton	134	Mean FA in cerebral peduncle on FA skeleton (left)	http://biobank.ndph.ox.ac.uk/ukb/field.cgi?id=25071
25072	Diffusion brain MRI > dMRI skeleton	134	Mean FA in anterior limb of internal capsule on FA skeleton (right)	http://biobank.ndph.ox.ac.uk/ukb/field.cgi?id=25072
25073	Diffusion brain MRI > dMRI skeleton	134	Mean FA in anterior limb of internal capsule on FA skeleton (left)	http://biobank.ndph.ox.ac.uk/ukb/field.cgi?id=25073
25074	Diffusion brain MRI > dMRI skeleton	134	Mean FA in posterior limb of internal capsule on FA skeleton (right)	http://biobank.ndph.ox.ac.uk/ukb/field.cgi?id=25074
25075	Diffusion brain MRI > dMRI skeleton	134	Mean FA in posterior limb of internal capsule on FA skeleton (left)	http://biobank.ndph.ox.ac.uk/ukb/field.cgi?id=25075
25076	Diffusion brain MRI > dMRI skeleton	134	Mean FA in retrolenticular part of internal capsule on FA skeleton (right)	http://biobank.ndph.ox.ac.uk/ukb/field.cgi?id=25076
25077	Diffusion brain MRI > dMRI skeleton	134	Mean FA in retrolenticular part of internal capsule on FA skeleton (left)	http://biobank.ndph.ox.ac.uk/ukb/field.cgi?id=25077
25078	Diffusion brain MRI > dMRI skeleton	134	Mean FA in anterior corona radiata on FA skeleton (right)	http://biobank.ndph.ox.ac.uk/ukb/field.cgi?id=25078
25079	Diffusion brain MRI > dMRI skeleton	134	Mean FA in anterior corona radiata on FA skeleton (left)	http://biobank.ndph.ox.ac.uk/ukb/field.cgi?id=25079
25080	Diffusion brain MRI > dMRI skeleton	134	Mean FA in superior corona radiata on FA skeleton (right)	http://biobank.ndph.ox.ac.uk/ukb/field.cgi?id=25080
25081	Diffusion brain MRI > dMRI skeleton	134	Mean FA in superior corona radiata on FA skeleton (left)	http://biobank.ndph.ox.ac.uk/ukb/field.cgi?id=25081
25082	Diffusion brain MRI > dMRI skeleton	134	Mean FA in posterior corona radiata on FA skeleton (right)	http://biobank.ndph.ox.ac.uk/ukb/field.cgi?id=25082
25083	Diffusion brain MRI > dMRI skeleton	134	Mean FA in posterior corona radiata on FA skeleton (left)	http://biobank.ndph.ox.ac.uk/ukb/field.cgi?id=25083
25084	Diffusion brain MRI > dMRI skeleton	134	Mean FA in posterior thalamic radiation on FA skeleton (right)	http://biobank.ndph.ox.ac.uk/ukb/field.cgi?id=25084
25085	Diffusion brain MRI > dMRI skeleton	134	Mean FA in posterior thalamic radiation on FA skeleton (left)	http://biobank.ndph.ox.ac.uk/ukb/field.cgi?id=25085
25086	Diffusion brain MRI > dMRI skeleton	134	Mean FA in sagittal stratum on FA skeleton (right)	http://biobank.ndph.ox.ac.uk/ukb/field.cgi?id=25086
25087	Diffusion brain MRI > dMRI skeleton	134	Mean FA in sagittal stratum on FA skeleton (left)	http://biobank.ndph.ox.ac.uk/ukb/field.cgi?id=25087
25088	Diffusion brain MRI > dMRI skeleton	134	Mean FA in external capsule on FA skeleton (right)	http://biobank.ndph.ox.ac.uk/ukb/field.cgi?id=25088
25089	Diffusion brain MRI > dMRI skeleton	134	Mean FA in external capsule on FA skeleton (left)	http://biobank.ndph.ox.ac.uk/ukb/field.cgi?id=25089
25090	Diffusion brain MRI > dMRI skeleton	134	Mean FA in cingulum cingulate gyrus on FA skeleton (right)	http://biobank.ndph.ox.ac.uk/ukb/field.cgi?id=25090
25091	Diffusion brain MRI > dMRI skeleton	134	Mean FA in cingulum cingulate gyrus on FA skeleton (left)	http://biobank.ndph.ox.ac.uk/ukb/field.cgi?id=25091
25092	Diffusion brain MRI > dMRI skeleton	134	Mean FA in cingulum hippocampus on FA skeleton (right)	http://biobank.ndph.ox.ac.uk/ukb/field.cgi?id=25092
25093	Diffusion brain MRI > dMRI skeleton	134	Mean FA in cingulum hippocampus on FA skeleton (left)	http://biobank.ndph.ox.ac.uk/ukb/field.cgi?id=25093
25094	Diffusion brain MRI > dMRI skeleton	134	Mean FA in fornix cres+stria terminalis on FA skeleton (right)	http://biobank.ndph.ox.ac.uk/ukb/field.cgi?id=25094
25095	Diffusion brain MRI > dMRI skeleton	134	Mean FA in fornix cres+stria terminalis on FA skeleton (left)	http://biobank.ndph.ox.ac.uk/ukb/field.cgi?id=25095
25096	Diffusion brain MRI > dMRI skeleton	134	Mean FA in superior longitudinal fasciculus on FA skeleton (right)	http://biobank.ndph.ox.ac.uk/ukb/field.cgi?id=25096
25097	Diffusion brain MRI > dMRI skeleton	134	Mean FA in superior longitudinal fasciculus on FA skeleton (left)	http://biobank.ndph.ox.ac.uk/ukb/field.cgi?id=25097
25098	Diffusion brain MRI > dMRI skeleton	134	Mean FA in superior fronto-occipital fasciculus on FA skeleton (right)	http://biobank.ndph.ox.ac.uk/ukb/field.cgi?id=25098
25099	Diffusion brain MRI > dMRI skeleton	134	Mean FA in superior fronto-occipital fasciculus on FA skeleton (left)	http://biobank.ndph.ox.ac.uk/ukb/field.cgi?id=25099
25100	Diffusion brain MRI > dMRI skeleton	134	Mean FA in uncinate fasciculus on FA skeleton (right)	http://biobank.ndph.ox.ac.uk/ukb/field.cgi?id=25100
25101	Diffusion brain MRI > dMRI skeleton	134	Mean FA in uncinate fasciculus on FA skeleton (left)	http://biobank.ndph.ox.ac.uk/ukb/field.cgi?id=25101
25102	Diffusion brain MRI > dMRI skeleton	134	Mean FA in tapetum on FA skeleton (right)	http://biobank.ndph.ox.ac.uk/ukb/field.cgi?id=25102
25103	Diffusion brain MRI > dMRI skeleton	134	Mean FA in tapetum on FA skeleton (left)	http://biobank.ndph.ox.ac.uk/ukb/field.cgi?id=25103
25104	Diffusion brain MRI > dMRI skeleton	134	Mean MD in middle cerebellar peduncle on FA skeleton	http://biobank.ndph.ox.ac.uk/ukb/field.cgi?id=25104
25105	Diffusion brain MRI > dMRI skeleton	134	Mean MD in pontine crossing tract on FA skeleton	http://biobank.ndph.ox.ac.uk/ukb/field.cgi?id=25105
25106	Diffusion brain MRI > dMRI skeleton	134	Mean MD in genu of corpus callosum on FA skeleton	http://biobank.ndph.ox.ac.uk/ukb/field.cgi?id=25106
25107	Diffusion brain MRI > dMRI skeleton	134	Mean MD in body of corpus callosum on FA skeleton	http://biobank.ndph.ox.ac.uk/ukb/field.cgi?id=25107
25108	Diffusion brain MRI > dMRI skeleton	134	Mean MD in splenium of corpus callosum on FA skeleton	http://biobank.ndph.ox.ac.uk/ukb/field.cgi?id=25108
25109	Diffusion brain MRI > dMRI skeleton	134	Mean MD in fornix on FA skeleton	http://biobank.ndph.ox.ac.uk/ukb/field.cgi?id=25109
25110	Diffusion brain MRI > dMRI skeleton	134	Mean MD in corticospinal tract on FA skeleton (right)	http://biobank.ndph.ox.ac.uk/ukb/field.cgi?id=25110
25111	Diffusion brain MRI > dMRI skeleton	134	Mean MD in corticospinal tract on FA skeleton (left)	http://biobank.ndph.ox.ac.uk/ukb/field.cgi?id=25111
25112	Diffusion brain MRI > dMRI skeleton	134	Mean MD in medial lemniscus on FA skeleton (right)	http://biobank.ndph.ox.ac.uk/ukb/field.cgi?id=25112
25113	Diffusion brain MRI > dMRI skeleton	134	Mean MD in medial lemniscus on FA skeleton (left)	http://biobank.ndph.ox.ac.uk/ukb/field.cgi?id=25113
25114	Diffusion brain MRI > dMRI skeleton	134	Mean MD in inferior cerebellar peduncle on FA skeleton (right)	http://biobank.ndph.ox.ac.uk/ukb/field.cgi?id=25114
25115	Diffusion brain MRI > dMRI skeleton	134	Mean MD in inferior cerebellar peduncle on FA skeleton (left)	http://biobank.ndph.ox.ac.uk/ukb/field.cgi?id=25115
25116	Diffusion brain MRI > dMRI skeleton	134	Mean MD in superior cerebellar peduncle on FA skeleton (right)	http://biobank.ndph.ox.ac.uk/ukb/field.cgi?id=25116
25117	Diffusion brain MRI > dMRI skeleton	134	Mean MD in superior cerebellar peduncle on FA skeleton (left)	http://biobank.ndph.ox.ac.uk/ukb/field.cgi?id=25117
25118	Diffusion brain MRI > dMRI skeleton	134	Mean MD in cerebral peduncle on FA skeleton (right)	http://biobank.ndph.ox.ac.uk/ukb/field.cgi?id=25118
25119	Diffusion brain MRI > dMRI skeleton	134	Mean MD in cerebral peduncle on FA skeleton (left)	http://biobank.ndph.ox.ac.uk/ukb/field.cgi?id=25119
25120	Diffusion brain MRI > dMRI skeleton	134	Mean MD in anterior limb of internal capsule on FA skeleton (right)	http://biobank.ndph.ox.ac.uk/ukb/field.cgi?id=25120
25121	Diffusion brain MRI > dMRI skeleton	134	Mean MD in anterior limb of internal capsule on FA skeleton (left)	http://biobank.ndph.ox.ac.uk/ukb/field.cgi?id=25121
25122	Diffusion brain MRI > dMRI skeleton	134	Mean MD in posterior limb of internal capsule on FA skeleton (right)	http://biobank.ndph.ox.ac.uk/ukb/field.cgi?id=25122
25123	Diffusion brain MRI > dMRI skeleton	134	Mean MD in posterior limb of internal capsule on FA skeleton (left)	http://biobank.ndph.ox.ac.uk/ukb/field.cgi?id=25123
25124	Diffusion brain MRI > dMRI skeleton	134	Mean MD in retrolenticular part of internal capsule on FA skeleton (right)	http://biobank.ndph.ox.ac.uk/ukb/field.cgi?id=25124
25125	Diffusion brain MRI > dMRI skeleton	134	Mean MD in retrolenticular part of internal capsule on FA skeleton (left)	http://biobank.ndph.ox.ac.uk/ukb/field.cgi?id=25125
25126	Diffusion brain MRI > dMRI skeleton	134	Mean MD in anterior corona radiata on FA skeleton (right)	http://biobank.ndph.ox.ac.uk/ukb/field.cgi?id=25126
25127	Diffusion brain MRI > dMRI skeleton	134	Mean MD in anterior corona radiata on FA skeleton (left)	http://biobank.ndph.ox.ac.uk/ukb/field.cgi?id=25127
25128	Diffusion brain MRI > dMRI skeleton	134	Mean MD in superior corona radiata on FA skeleton (right)	http://biobank.ndph.ox.ac.uk/ukb/field.cgi?id=25128
25129	Diffusion brain MRI > dMRI skeleton	134	Mean MD in superior corona radiata on FA skeleton (left)	http://biobank.ndph.ox.ac.uk/ukb/field.cgi?id=25129
25130	Diffusion brain MRI > dMRI skeleton	134	Mean MD in posterior corona radiata on FA skeleton (right)	http://biobank.ndph.ox.ac.uk/ukb/field.cgi?id=25130
25131	Diffusion brain MRI > dMRI skeleton	134	Mean MD in posterior corona radiata on FA skeleton (left)	http://biobank.ndph.ox.ac.uk/ukb/field.cgi?id=25131
25132	Diffusion brain MRI > dMRI skeleton	134	Mean MD in posterior thalamic radiation on FA skeleton (right)	http://biobank.ndph.ox.ac.uk/ukb/field.cgi?id=25132
25133	Diffusion brain MRI > dMRI skeleton	134	Mean MD in posterior thalamic radiation on FA skeleton (left)	http://biobank.ndph.ox.ac.uk/ukb/field.cgi?id=25133
25134	Diffusion brain MRI > dMRI skeleton	134	Mean MD in sagittal stratum on FA skeleton (right)	http://biobank.ndph.ox.ac.uk/ukb/field.cgi?id=25134
25135	Diffusion brain MRI > dMRI skeleton	134	Mean MD in sagittal stratum on FA skeleton (left)	http://biobank.ndph.ox.ac.uk/ukb/field.cgi?id=25135
25136	Diffusion brain MRI > dMRI skeleton	134	Mean MD in external capsule on FA skeleton (right)	http://biobank.ndph.ox.ac.uk/ukb/field.cgi?id=25136
25137	Diffusion brain MRI > dMRI skeleton	134	Mean MD in external capsule on FA skeleton (left)	http://biobank.ndph.ox.ac.uk/ukb/field.cgi?id=25137
25138	Diffusion brain MRI > dMRI skeleton	134	Mean MD in cingulum cingulate gyrus on FA skeleton (right)	http://biobank.ndph.ox.ac.uk/ukb/field.cgi?id=25138
25139	Diffusion brain MRI > dMRI skeleton	134	Mean MD in cingulum cingulate gyrus on FA skeleton (left)	http://biobank.ndph.ox.ac.uk/ukb/field.cgi?id=25139
25140	Diffusion brain MRI > dMRI skeleton	134	Mean MD in cingulum hippocampus on FA skeleton (right)	http://biobank.ndph.ox.ac.uk/ukb/field.cgi?id=25140
25141	Diffusion brain MRI > dMRI skeleton	134	Mean MD in cingulum hippocampus on FA skeleton (left)	http://biobank.ndph.ox.ac.uk/ukb/field.cgi?id=25141
25142	Diffusion brain MRI > dMRI skeleton	134	Mean MD in fornix cres+stria terminalis on FA skeleton (right)	http://biobank.ndph.ox.ac.uk/ukb/field.cgi?id=25142
25143	Diffusion brain MRI > dMRI skeleton	134	Mean MD in fornix cres+stria terminalis on FA skeleton (left)	http://biobank.ndph.ox.ac.uk/ukb/field.cgi?id=25143
25144	Diffusion brain MRI > dMRI skeleton	134	Mean MD in superior longitudinal fasciculus on FA skeleton (right)	http://biobank.ndph.ox.ac.uk/ukb/field.cgi?id=25144
25145	Diffusion brain MRI > dMRI skeleton	134	Mean MD in superior longitudinal fasciculus on FA skeleton (left)	http://biobank.ndph.ox.ac.uk/ukb/field.cgi?id=25145
25146	Diffusion brain MRI > dMRI skeleton	134	Mean MD in superior fronto-occipital fasciculus on FA skeleton (right)	http://biobank.ndph.ox.ac.uk/ukb/field.cgi?id=25146
25147	Diffusion brain MRI > dMRI skeleton	134	Mean MD in superior fronto-occipital fasciculus on FA skeleton (left)	http://biobank.ndph.ox.ac.uk/ukb/field.cgi?id=25147
25148	Diffusion brain MRI > dMRI skeleton	134	Mean MD in uncinate fasciculus on FA skeleton (right)	http://biobank.ndph.ox.ac.uk/ukb/field.cgi?id=25148
25149	Diffusion brain MRI > dMRI skeleton	134	Mean MD in uncinate fasciculus on FA skeleton (left)	http://biobank.ndph.ox.ac.uk/ukb/field.cgi?id=25149
25150	Diffusion brain MRI > dMRI skeleton	134	Mean MD in tapetum on FA skeleton (right)	http://biobank.ndph.ox.ac.uk/ukb/field.cgi?id=25150
25151	Diffusion brain MRI > dMRI skeleton	134	Mean MD in tapetum on FA skeleton (left)	http://biobank.ndph.ox.ac.uk/ukb/field.cgi?id=25151
25152	Diffusion brain MRI > dMRI skeleton	134	Mean MO in middle cerebellar peduncle on FA skeleton	http://biobank.ndph.ox.ac.uk/ukb/field.cgi?id=25152
25153	Diffusion brain MRI > dMRI skeleton	134	Mean MO in pontine crossing tract on FA skeleton	http://biobank.ndph.ox.ac.uk/ukb/field.cgi?id=25153
25154	Diffusion brain MRI > dMRI skeleton	134	Mean MO in genu of corpus callosum on FA skeleton	http://biobank.ndph.ox.ac.uk/ukb/field.cgi?id=25154
25155	Diffusion brain MRI > dMRI skeleton	134	Mean MO in body of corpus callosum on FA skeleton	http://biobank.ndph.ox.ac.uk/ukb/field.cgi?id=25155
25156	Diffusion brain MRI > dMRI skeleton	134	Mean MO in splenium of corpus callosum on FA skeleton	http://biobank.ndph.ox.ac.uk/ukb/field.cgi?id=25156
25157	Diffusion brain MRI > dMRI skeleton	134	Mean MO in fornix on FA skeleton	http://biobank.ndph.ox.ac.uk/ukb/field.cgi?id=25157
25158	Diffusion brain MRI > dMRI skeleton	134	Mean MO in corticospinal tract on FA skeleton (right)	http://biobank.ndph.ox.ac.uk/ukb/field.cgi?id=25158
25159	Diffusion brain MRI > dMRI skeleton	134	Mean MO in corticospinal tract on FA skeleton (left)	http://biobank.ndph.ox.ac.uk/ukb/field.cgi?id=25159
25160	Diffusion brain MRI > dMRI skeleton	134	Mean MO in medial lemniscus on FA skeleton (right)	http://biobank.ndph.ox.ac.uk/ukb/field.cgi?id=25160
25161	Diffusion brain MRI > dMRI skeleton	134	Mean MO in medial lemniscus on FA skeleton (left)	http://biobank.ndph.ox.ac.uk/ukb/field.cgi?id=25161
25162	Diffusion brain MRI > dMRI skeleton	134	Mean MO in inferior cerebellar peduncle on FA skeleton (right)	http://biobank.ndph.ox.ac.uk/ukb/field.cgi?id=25162
25163	Diffusion brain MRI > dMRI skeleton	134	Mean MO in inferior cerebellar peduncle on FA skeleton (left)	http://biobank.ndph.ox.ac.uk/ukb/field.cgi?id=25163
25164	Diffusion brain MRI > dMRI skeleton	134	Mean MO in superior cerebellar peduncle on FA skeleton (right)	http://biobank.ndph.ox.ac.uk/ukb/field.cgi?id=25164
25165	Diffusion brain MRI > dMRI skeleton	134	Mean MO in superior cerebellar peduncle on FA skeleton (left)	http://biobank.ndph.ox.ac.uk/ukb/field.cgi?id=25165
25166	Diffusion brain MRI > dMRI skeleton	134	Mean MO in cerebral peduncle on FA skeleton (right)	http://biobank.ndph.ox.ac.uk/ukb/field.cgi?id=25166
25167	Diffusion brain MRI > dMRI skeleton	134	Mean MO in cerebral peduncle on FA skeleton (left)	http://biobank.ndph.ox.ac.uk/ukb/field.cgi?id=25167
25168	Diffusion brain MRI > dMRI skeleton	134	Mean MO in anterior limb of internal capsule on FA skeleton (right)	http://biobank.ndph.ox.ac.uk/ukb/field.cgi?id=25168
25169	Diffusion brain MRI > dMRI skeleton	134	Mean MO in anterior limb of internal capsule on FA skeleton (left)	http://biobank.ndph.ox.ac.uk/ukb/field.cgi?id=25169
25170	Diffusion brain MRI > dMRI skeleton	134	Mean MO in posterior limb of internal capsule on FA skeleton (right)	http://biobank.ndph.ox.ac.uk/ukb/field.cgi?id=25170
25171	Diffusion brain MRI > dMRI skeleton	134	Mean MO in posterior limb of internal capsule on FA skeleton (left)	http://biobank.ndph.ox.ac.uk/ukb/field.cgi?id=25171
25172	Diffusion brain MRI > dMRI skeleton	134	Mean MO in retrolenticular part of internal capsule on FA skeleton (right)	http://biobank.ndph.ox.ac.uk/ukb/field.cgi?id=25172
25173	Diffusion brain MRI > dMRI skeleton	134	Mean MO in retrolenticular part of internal capsule on FA skeleton (left)	http://biobank.ndph.ox.ac.uk/ukb/field.cgi?id=25173
25174	Diffusion brain MRI > dMRI skeleton	134	Mean MO in anterior corona radiata on FA skeleton (right)	http://biobank.ndph.ox.ac.uk/ukb/field.cgi?id=25174
25175	Diffusion brain MRI > dMRI skeleton	134	Mean MO in anterior corona radiata on FA skeleton (left)	http://biobank.ndph.ox.ac.uk/ukb/field.cgi?id=25175
25176	Diffusion brain MRI > dMRI skeleton	134	Mean MO in superior corona radiata on FA skeleton (right)	http://biobank.ndph.ox.ac.uk/ukb/field.cgi?id=25176
25177	Diffusion brain MRI > dMRI skeleton	134	Mean MO in superior corona radiata on FA skeleton (left)	http://biobank.ndph.ox.ac.uk/ukb/field.cgi?id=25177
25178	Diffusion brain MRI > dMRI skeleton	134	Mean MO in posterior corona radiata on FA skeleton (right)	http://biobank.ndph.ox.ac.uk/ukb/field.cgi?id=25178
25179	Diffusion brain MRI > dMRI skeleton	134	Mean MO in posterior corona radiata on FA skeleton (left)	http://biobank.ndph.ox.ac.uk/ukb/field.cgi?id=25179
25180	Diffusion brain MRI > dMRI skeleton	134	Mean MO in posterior thalamic radiation on FA skeleton (right)	http://biobank.ndph.ox.ac.uk/ukb/field.cgi?id=25180
25181	Diffusion brain MRI > dMRI skeleton	134	Mean MO in posterior thalamic radiation on FA skeleton (left)	http://biobank.ndph.ox.ac.uk/ukb/field.cgi?id=25181
25182	Diffusion brain MRI > dMRI skeleton	134	Mean MO in sagittal stratum on FA skeleton (right)	http://biobank.ndph.ox.ac.uk/ukb/field.cgi?id=25182
25183	Diffusion brain MRI > dMRI skeleton	134	Mean MO in sagittal stratum on FA skeleton (left)	http://biobank.ndph.ox.ac.uk/ukb/field.cgi?id=25183
25184	Diffusion brain MRI > dMRI skeleton	134	Mean MO in external capsule on FA skeleton (right)	http://biobank.ndph.ox.ac.uk/ukb/field.cgi?id=25184
25185	Diffusion brain MRI > dMRI skeleton	134	Mean MO in external capsule on FA skeleton (left)	http://biobank.ndph.ox.ac.uk/ukb/field.cgi?id=25185
25186	Diffusion brain MRI > dMRI skeleton	134	Mean MO in cingulum cingulate gyrus on FA skeleton (right)	http://biobank.ndph.ox.ac.uk/ukb/field.cgi?id=25186
25187	Diffusion brain MRI > dMRI skeleton	134	Mean MO in cingulum cingulate gyrus on FA skeleton (left)	http://biobank.ndph.ox.ac.uk/ukb/field.cgi?id=25187
25188	Diffusion brain MRI > dMRI skeleton	134	Mean MO in cingulum hippocampus on FA skeleton (right)	http://biobank.ndph.ox.ac.uk/ukb/field.cgi?id=25188
25189	Diffusion brain MRI > dMRI skeleton	134	Mean MO in cingulum hippocampus on FA skeleton (left)	http://biobank.ndph.ox.ac.uk/ukb/field.cgi?id=25189
25190	Diffusion brain MRI > dMRI skeleton	134	Mean MO in fornix cres+stria terminalis on FA skeleton (right)	http://biobank.ndph.ox.ac.uk/ukb/field.cgi?id=25190
25191	Diffusion brain MRI > dMRI skeleton	134	Mean MO in fornix cres+stria terminalis on FA skeleton (left)	http://biobank.ndph.ox.ac.uk/ukb/field.cgi?id=25191
25192	Diffusion brain MRI > dMRI skeleton	134	Mean MO in superior longitudinal fasciculus on FA skeleton (right)	http://biobank.ndph.ox.ac.uk/ukb/field.cgi?id=25192
25193	Diffusion brain MRI > dMRI skeleton	134	Mean MO in superior longitudinal fasciculus on FA skeleton (left)	http://biobank.ndph.ox.ac.uk/ukb/field.cgi?id=25193
25194	Diffusion brain MRI > dMRI skeleton	134	Mean MO in superior fronto-occipital fasciculus on FA skeleton (right)	http://biobank.ndph.ox.ac.uk/ukb/field.cgi?id=25194
25195	Diffusion brain MRI > dMRI skeleton	134	Mean MO in superior fronto-occipital fasciculus on FA skeleton (left)	http://biobank.ndph.ox.ac.uk/ukb/field.cgi?id=25195
25196	Diffusion brain MRI > dMRI skeleton	134	Mean MO in uncinate fasciculus on FA skeleton (right)	http://biobank.ndph.ox.ac.uk/ukb/field.cgi?id=25196
25197	Diffusion brain MRI > dMRI skeleton	134	Mean MO in uncinate fasciculus on FA skeleton (left)	http://biobank.ndph.ox.ac.uk/ukb/field.cgi?id=25197
25198	Diffusion brain MRI > dMRI skeleton	134	Mean MO in tapetum on FA skeleton (right)	http://biobank.ndph.ox.ac.uk/ukb/field.cgi?id=25198
25199	Diffusion brain MRI > dMRI skeleton	134	Mean MO in tapetum on FA skeleton (left)	http://biobank.ndph.ox.ac.uk/ukb/field.cgi?id=25199
25200	Diffusion brain MRI > dMRI skeleton	134	Mean L1 in middle cerebellar peduncle on FA skeleton	http://biobank.ndph.ox.ac.uk/ukb/field.cgi?id=25200
25201	Diffusion brain MRI > dMRI skeleton	134	Mean L1 in pontine crossing tract on FA skeleton	http://biobank.ndph.ox.ac.uk/ukb/field.cgi?id=25201
25202	Diffusion brain MRI > dMRI skeleton	134	Mean L1 in genu of corpus callosum on FA skeleton	http://biobank.ndph.ox.ac.uk/ukb/field.cgi?id=25202
25203	Diffusion brain MRI > dMRI skeleton	134	Mean L1 in body of corpus callosum on FA skeleton	http://biobank.ndph.ox.ac.uk/ukb/field.cgi?id=25203
25204	Diffusion brain MRI > dMRI skeleton	134	Mean L1 in splenium of corpus callosum on FA skeleton	http://biobank.ndph.ox.ac.uk/ukb/field.cgi?id=25204
25205	Diffusion brain MRI > dMRI skeleton	134	Mean L1 in fornix on FA skeleton	http://biobank.ndph.ox.ac.uk/ukb/field.cgi?id=25205
25206	Diffusion brain MRI > dMRI skeleton	134	Mean L1 in corticospinal tract on FA skeleton (right)	http://biobank.ndph.ox.ac.uk/ukb/field.cgi?id=25206
25207	Diffusion brain MRI > dMRI skeleton	134	Mean L1 in corticospinal tract on FA skeleton (left)	http://biobank.ndph.ox.ac.uk/ukb/field.cgi?id=25207
25208	Diffusion brain MRI > dMRI skeleton	134	Mean L1 in medial lemniscus on FA skeleton (right)	http://biobank.ndph.ox.ac.uk/ukb/field.cgi?id=25208
25209	Diffusion brain MRI > dMRI skeleton	134	Mean L1 in medial lemniscus on FA skeleton (left)	http://biobank.ndph.ox.ac.uk/ukb/field.cgi?id=25209
25210	Diffusion brain MRI > dMRI skeleton	134	Mean L1 in inferior cerebellar peduncle on FA skeleton (right)	http://biobank.ndph.ox.ac.uk/ukb/field.cgi?id=25210
25211	Diffusion brain MRI > dMRI skeleton	134	Mean L1 in inferior cerebellar peduncle on FA skeleton (left)	http://biobank.ndph.ox.ac.uk/ukb/field.cgi?id=25211
25212	Diffusion brain MRI > dMRI skeleton	134	Mean L1 in superior cerebellar peduncle on FA skeleton (right)	http://biobank.ndph.ox.ac.uk/ukb/field.cgi?id=25212
25213	Diffusion brain MRI > dMRI skeleton	134	Mean L1 in superior cerebellar peduncle on FA skeleton (left)	http://biobank.ndph.ox.ac.uk/ukb/field.cgi?id=25213
25214	Diffusion brain MRI > dMRI skeleton	134	Mean L1 in cerebral peduncle on FA skeleton (right)	http://biobank.ndph.ox.ac.uk/ukb/field.cgi?id=25214
25215	Diffusion brain MRI > dMRI skeleton	134	Mean L1 in cerebral peduncle on FA skeleton (left)	http://biobank.ndph.ox.ac.uk/ukb/field.cgi?id=25215
25216	Diffusion brain MRI > dMRI skeleton	134	Mean L1 in anterior limb of internal capsule on FA skeleton (right)	http://biobank.ndph.ox.ac.uk/ukb/field.cgi?id=25216
25217	Diffusion brain MRI > dMRI skeleton	134	Mean L1 in anterior limb of internal capsule on FA skeleton (left)	http://biobank.ndph.ox.ac.uk/ukb/field.cgi?id=25217
25218	Diffusion brain MRI > dMRI skeleton	134	Mean L1 in posterior limb of internal capsule on FA skeleton (right)	http://biobank.ndph.ox.ac.uk/ukb/field.cgi?id=25218
25219	Diffusion brain MRI > dMRI skeleton	134	Mean L1 in posterior limb of internal capsule on FA skeleton (left)	http://biobank.ndph.ox.ac.uk/ukb/field.cgi?id=25219
25220	Diffusion brain MRI > dMRI skeleton	134	Mean L1 in retrolenticular part of internal capsule on FA skeleton (right)	http://biobank.ndph.ox.ac.uk/ukb/field.cgi?id=25220
25221	Diffusion brain MRI > dMRI skeleton	134	Mean L1 in retrolenticular part of internal capsule on FA skeleton (left)	http://biobank.ndph.ox.ac.uk/ukb/field.cgi?id=25221
25222	Diffusion brain MRI > dMRI skeleton	134	Mean L1 in anterior corona radiata on FA skeleton (right)	http://biobank.ndph.ox.ac.uk/ukb/field.cgi?id=25222
25223	Diffusion brain MRI > dMRI skeleton	134	Mean L1 in anterior corona radiata on FA skeleton (left)	http://biobank.ndph.ox.ac.uk/ukb/field.cgi?id=25223
25224	Diffusion brain MRI > dMRI skeleton	134	Mean L1 in superior corona radiata on FA skeleton (right)	http://biobank.ndph.ox.ac.uk/ukb/field.cgi?id=25224
25225	Diffusion brain MRI > dMRI skeleton	134	Mean L1 in superior corona radiata on FA skeleton (left)	http://biobank.ndph.ox.ac.uk/ukb/field.cgi?id=25225
25226	Diffusion brain MRI > dMRI skeleton	134	Mean L1 in posterior corona radiata on FA skeleton (right)	http://biobank.ndph.ox.ac.uk/ukb/field.cgi?id=25226
25227	Diffusion brain MRI > dMRI skeleton	134	Mean L1 in posterior corona radiata on FA skeleton (left)	http://biobank.ndph.ox.ac.uk/ukb/field.cgi?id=25227
25228	Diffusion brain MRI > dMRI skeleton	134	Mean L1 in posterior thalamic radiation on FA skeleton (right)	http://biobank.ndph.ox.ac.uk/ukb/field.cgi?id=25228
25229	Diffusion brain MRI > dMRI skeleton	134	Mean L1 in posterior thalamic radiation on FA skeleton (left)	http://biobank.ndph.ox.ac.uk/ukb/field.cgi?id=25229
25230	Diffusion brain MRI > dMRI skeleton	134	Mean L1 in sagittal stratum on FA skeleton (right)	http://biobank.ndph.ox.ac.uk/ukb/field.cgi?id=25230
25231	Diffusion brain MRI > dMRI skeleton	134	Mean L1 in sagittal stratum on FA skeleton (left)	http://biobank.ndph.ox.ac.uk/ukb/field.cgi?id=25231
25232	Diffusion brain MRI > dMRI skeleton	134	Mean L1 in external capsule on FA skeleton (right)	http://biobank.ndph.ox.ac.uk/ukb/field.cgi?id=25232
25233	Diffusion brain MRI > dMRI skeleton	134	Mean L1 in external capsule on FA skeleton (left)	http://biobank.ndph.ox.ac.uk/ukb/field.cgi?id=25233
25234	Diffusion brain MRI > dMRI skeleton	134	Mean L1 in cingulum cingulate gyrus on FA skeleton (right)	http://biobank.ndph.ox.ac.uk/ukb/field.cgi?id=25234
25235	Diffusion brain MRI > dMRI skeleton	134	Mean L1 in cingulum cingulate gyrus on FA skeleton (left)	http://biobank.ndph.ox.ac.uk/ukb/field.cgi?id=25235
25236	Diffusion brain MRI > dMRI skeleton	134	Mean L1 in cingulum hippocampus on FA skeleton (right)	http://biobank.ndph.ox.ac.uk/ukb/field.cgi?id=25236
25237	Diffusion brain MRI > dMRI skeleton	134	Mean L1 in cingulum hippocampus on FA skeleton (left)	http://biobank.ndph.ox.ac.uk/ukb/field.cgi?id=25237
25238	Diffusion brain MRI > dMRI skeleton	134	Mean L1 in fornix cres+stria terminalis on FA skeleton (right)	http://biobank.ndph.ox.ac.uk/ukb/field.cgi?id=25238
25239	Diffusion brain MRI > dMRI skeleton	134	Mean L1 in fornix cres+stria terminalis on FA skeleton (left)	http://biobank.ndph.ox.ac.uk/ukb/field.cgi?id=25239
25240	Diffusion brain MRI > dMRI skeleton	134	Mean L1 in superior longitudinal fasciculus on FA skeleton (right)	http://biobank.ndph.ox.ac.uk/ukb/field.cgi?id=25240
25241	Diffusion brain MRI > dMRI skeleton	134	Mean L1 in superior longitudinal fasciculus on FA skeleton (left)	http://biobank.ndph.ox.ac.uk/ukb/field.cgi?id=25241
25242	Diffusion brain MRI > dMRI skeleton	134	Mean L1 in superior fronto-occipital fasciculus on FA skeleton (right)	http://biobank.ndph.ox.ac.uk/ukb/field.cgi?id=25242
25243	Diffusion brain MRI > dMRI skeleton	134	Mean L1 in superior fronto-occipital fasciculus on FA skeleton (left)	http://biobank.ndph.ox.ac.uk/ukb/field.cgi?id=25243
25244	Diffusion brain MRI > dMRI skeleton	134	Mean L1 in uncinate fasciculus on FA skeleton (right)	http://biobank.ndph.ox.ac.uk/ukb/field.cgi?id=25244
25245	Diffusion brain MRI > dMRI skeleton	134	Mean L1 in uncinate fasciculus on FA skeleton (left)	http://biobank.ndph.ox.ac.uk/ukb/field.cgi?id=25245
25246	Diffusion brain MRI > dMRI skeleton	134	Mean L1 in tapetum on FA skeleton (right)	http://biobank.ndph.ox.ac.uk/ukb/field.cgi?id=25246
25247	Diffusion brain MRI > dMRI skeleton	134	Mean L1 in tapetum on FA skeleton (left)	http://biobank.ndph.ox.ac.uk/ukb/field.cgi?id=25247
25248	Diffusion brain MRI > dMRI skeleton	134	Mean L2 in middle cerebellar peduncle on FA skeleton	http://biobank.ndph.ox.ac.uk/ukb/field.cgi?id=25248
25249	Diffusion brain MRI > dMRI skeleton	134	Mean L2 in pontine crossing tract on FA skeleton	http://biobank.ndph.ox.ac.uk/ukb/field.cgi?id=25249
25250	Diffusion brain MRI > dMRI skeleton	134	Mean L2 in genu of corpus callosum on FA skeleton	http://biobank.ndph.ox.ac.uk/ukb/field.cgi?id=25250
25251	Diffusion brain MRI > dMRI skeleton	134	Mean L2 in body of corpus callosum on FA skeleton	http://biobank.ndph.ox.ac.uk/ukb/field.cgi?id=25251
25252	Diffusion brain MRI > dMRI skeleton	134	Mean L2 in splenium of corpus callosum on FA skeleton	http://biobank.ndph.ox.ac.uk/ukb/field.cgi?id=25252
25253	Diffusion brain MRI > dMRI skeleton	134	Mean L2 in fornix on FA skeleton	http://biobank.ndph.ox.ac.uk/ukb/field.cgi?id=25253
25254	Diffusion brain MRI > dMRI skeleton	134	Mean L2 in corticospinal tract on FA skeleton (right)	http://biobank.ndph.ox.ac.uk/ukb/field.cgi?id=25254
25255	Diffusion brain MRI > dMRI skeleton	134	Mean L2 in corticospinal tract on FA skeleton (left)	http://biobank.ndph.ox.ac.uk/ukb/field.cgi?id=25255
25256	Diffusion brain MRI > dMRI skeleton	134	Mean L2 in medial lemniscus on FA skeleton (right)	http://biobank.ndph.ox.ac.uk/ukb/field.cgi?id=25256
25257	Diffusion brain MRI > dMRI skeleton	134	Mean L2 in medial lemniscus on FA skeleton (left)	http://biobank.ndph.ox.ac.uk/ukb/field.cgi?id=25257
25258	Diffusion brain MRI > dMRI skeleton	134	Mean L2 in inferior cerebellar peduncle on FA skeleton (right)	http://biobank.ndph.ox.ac.uk/ukb/field.cgi?id=25258
25259	Diffusion brain MRI > dMRI skeleton	134	Mean L2 in inferior cerebellar peduncle on FA skeleton (left)	http://biobank.ndph.ox.ac.uk/ukb/field.cgi?id=25259
25260	Diffusion brain MRI > dMRI skeleton	134	Mean L2 in superior cerebellar peduncle on FA skeleton (right)	http://biobank.ndph.ox.ac.uk/ukb/field.cgi?id=25260
25261	Diffusion brain MRI > dMRI skeleton	134	Mean L2 in superior cerebellar peduncle on FA skeleton (left)	http://biobank.ndph.ox.ac.uk/ukb/field.cgi?id=25261
25262	Diffusion brain MRI > dMRI skeleton	134	Mean L2 in cerebral peduncle on FA skeleton (right)	http://biobank.ndph.ox.ac.uk/ukb/field.cgi?id=25262
25263	Diffusion brain MRI > dMRI skeleton	134	Mean L2 in cerebral peduncle on FA skeleton (left)	http://biobank.ndph.ox.ac.uk/ukb/field.cgi?id=25263
25264	Diffusion brain MRI > dMRI skeleton	134	Mean L2 in anterior limb of internal capsule on FA skeleton (right)	http://biobank.ndph.ox.ac.uk/ukb/field.cgi?id=25264
25265	Diffusion brain MRI > dMRI skeleton	134	Mean L2 in anterior limb of internal capsule on FA skeleton (left)	http://biobank.ndph.ox.ac.uk/ukb/field.cgi?id=25265
25266	Diffusion brain MRI > dMRI skeleton	134	Mean L2 in posterior limb of internal capsule on FA skeleton (right)	http://biobank.ndph.ox.ac.uk/ukb/field.cgi?id=25266
25267	Diffusion brain MRI > dMRI skeleton	134	Mean L2 in posterior limb of internal capsule on FA skeleton (left)	http://biobank.ndph.ox.ac.uk/ukb/field.cgi?id=25267
25268	Diffusion brain MRI > dMRI skeleton	134	Mean L2 in retrolenticular part of internal capsule on FA skeleton (right)	http://biobank.ndph.ox.ac.uk/ukb/field.cgi?id=25268
25269	Diffusion brain MRI > dMRI skeleton	134	Mean L2 in retrolenticular part of internal capsule on FA skeleton (left)	http://biobank.ndph.ox.ac.uk/ukb/field.cgi?id=25269
25270	Diffusion brain MRI > dMRI skeleton	134	Mean L2 in anterior corona radiata on FA skeleton (right)	http://biobank.ndph.ox.ac.uk/ukb/field.cgi?id=25270
25271	Diffusion brain MRI > dMRI skeleton	134	Mean L2 in anterior corona radiata on FA skeleton (left)	http://biobank.ndph.ox.ac.uk/ukb/field.cgi?id=25271
25272	Diffusion brain MRI > dMRI skeleton	134	Mean L2 in superior corona radiata on FA skeleton (right)	http://biobank.ndph.ox.ac.uk/ukb/field.cgi?id=25272
25273	Diffusion brain MRI > dMRI skeleton	134	Mean L2 in superior corona radiata on FA skeleton (left)	http://biobank.ndph.ox.ac.uk/ukb/field.cgi?id=25273
25274	Diffusion brain MRI > dMRI skeleton	134	Mean L2 in posterior corona radiata on FA skeleton (right)	http://biobank.ndph.ox.ac.uk/ukb/field.cgi?id=25274
25275	Diffusion brain MRI > dMRI skeleton	134	Mean L2 in posterior corona radiata on FA skeleton (left)	http://biobank.ndph.ox.ac.uk/ukb/field.cgi?id=25275
25276	Diffusion brain MRI > dMRI skeleton	134	Mean L2 in posterior thalamic radiation on FA skeleton (right)	http://biobank.ndph.ox.ac.uk/ukb/field.cgi?id=25276
25277	Diffusion brain MRI > dMRI skeleton	134	Mean L2 in posterior thalamic radiation on FA skeleton (left)	http://biobank.ndph.ox.ac.uk/ukb/field.cgi?id=25277
25278	Diffusion brain MRI > dMRI skeleton	134	Mean L2 in sagittal stratum on FA skeleton (right)	http://biobank.ndph.ox.ac.uk/ukb/field.cgi?id=25278
25279	Diffusion brain MRI > dMRI skeleton	134	Mean L2 in sagittal stratum on FA skeleton (left)	http://biobank.ndph.ox.ac.uk/ukb/field.cgi?id=25279
25280	Diffusion brain MRI > dMRI skeleton	134	Mean L2 in external capsule on FA skeleton (right)	http://biobank.ndph.ox.ac.uk/ukb/field.cgi?id=25280
25281	Diffusion brain MRI > dMRI skeleton	134	Mean L2 in external capsule on FA skeleton (left)	http://biobank.ndph.ox.ac.uk/ukb/field.cgi?id=25281
25282	Diffusion brain MRI > dMRI skeleton	134	Mean L2 in cingulum cingulate gyrus on FA skeleton (right)	http://biobank.ndph.ox.ac.uk/ukb/field.cgi?id=25282
25283	Diffusion brain MRI > dMRI skeleton	134	Mean L2 in cingulum cingulate gyrus on FA skeleton (left)	http://biobank.ndph.ox.ac.uk/ukb/field.cgi?id=25283
25284	Diffusion brain MRI > dMRI skeleton	134	Mean L2 in cingulum hippocampus on FA skeleton (right)	http://biobank.ndph.ox.ac.uk/ukb/field.cgi?id=25284
25285	Diffusion brain MRI > dMRI skeleton	134	Mean L2 in cingulum hippocampus on FA skeleton (left)	http://biobank.ndph.ox.ac.uk/ukb/field.cgi?id=25285
25286	Diffusion brain MRI > dMRI skeleton	134	Mean L2 in fornix cres+stria terminalis on FA skeleton (right)	http://biobank.ndph.ox.ac.uk/ukb/field.cgi?id=25286
25287	Diffusion brain MRI > dMRI skeleton	134	Mean L2 in fornix cres+stria terminalis on FA skeleton (left)	http://biobank.ndph.ox.ac.uk/ukb/field.cgi?id=25287
25288	Diffusion brain MRI > dMRI skeleton	134	Mean L2 in superior longitudinal fasciculus on FA skeleton (right)	http://biobank.ndph.ox.ac.uk/ukb/field.cgi?id=25288
25289	Diffusion brain MRI > dMRI skeleton	134	Mean L2 in superior longitudinal fasciculus on FA skeleton (left)	http://biobank.ndph.ox.ac.uk/ukb/field.cgi?id=25289
25290	Diffusion brain MRI > dMRI skeleton	134	Mean L2 in superior fronto-occipital fasciculus on FA skeleton (right)	http://biobank.ndph.ox.ac.uk/ukb/field.cgi?id=25290
25291	Diffusion brain MRI > dMRI skeleton	134	Mean L2 in superior fronto-occipital fasciculus on FA skeleton (left)	http://biobank.ndph.ox.ac.uk/ukb/field.cgi?id=25291
25292	Diffusion brain MRI > dMRI skeleton	134	Mean L2 in uncinate fasciculus on FA skeleton (right)	http://biobank.ndph.ox.ac.uk/ukb/field.cgi?id=25292
25293	Diffusion brain MRI > dMRI skeleton	134	Mean L2 in uncinate fasciculus on FA skeleton (left)	http://biobank.ndph.ox.ac.uk/ukb/field.cgi?id=25293
25294	Diffusion brain MRI > dMRI skeleton	134	Mean L2 in tapetum on FA skeleton (right)	http://biobank.ndph.ox.ac.uk/ukb/field.cgi?id=25294
25295	Diffusion brain MRI > dMRI skeleton	134	Mean L2 in tapetum on FA skeleton (left)	http://biobank.ndph.ox.ac.uk/ukb/field.cgi?id=25295
25296	Diffusion brain MRI > dMRI skeleton	134	Mean L3 in middle cerebellar peduncle on FA skeleton	http://biobank.ndph.ox.ac.uk/ukb/field.cgi?id=25296
25297	Diffusion brain MRI > dMRI skeleton	134	Mean L3 in pontine crossing tract on FA skeleton	http://biobank.ndph.ox.ac.uk/ukb/field.cgi?id=25297
25298	Diffusion brain MRI > dMRI skeleton	134	Mean L3 in genu of corpus callosum on FA skeleton	http://biobank.ndph.ox.ac.uk/ukb/field.cgi?id=25298
25299	Diffusion brain MRI > dMRI skeleton	134	Mean L3 in body of corpus callosum on FA skeleton	http://biobank.ndph.ox.ac.uk/ukb/field.cgi?id=25299
25300	Diffusion brain MRI > dMRI skeleton	134	Mean L3 in splenium of corpus callosum on FA skeleton	http://biobank.ndph.ox.ac.uk/ukb/field.cgi?id=25300
25301	Diffusion brain MRI > dMRI skeleton	134	Mean L3 in fornix on FA skeleton	http://biobank.ndph.ox.ac.uk/ukb/field.cgi?id=25301
25302	Diffusion brain MRI > dMRI skeleton	134	Mean L3 in corticospinal tract on FA skeleton (right)	http://biobank.ndph.ox.ac.uk/ukb/field.cgi?id=25302
25303	Diffusion brain MRI > dMRI skeleton	134	Mean L3 in corticospinal tract on FA skeleton (left)	http://biobank.ndph.ox.ac.uk/ukb/field.cgi?id=25303
25304	Diffusion brain MRI > dMRI skeleton	134	Mean L3 in medial lemniscus on FA skeleton (right)	http://biobank.ndph.ox.ac.uk/ukb/field.cgi?id=25304
25305	Diffusion brain MRI > dMRI skeleton	134	Mean L3 in medial lemniscus on FA skeleton (left)	http://biobank.ndph.ox.ac.uk/ukb/field.cgi?id=25305
25306	Diffusion brain MRI > dMRI skeleton	134	Mean L3 in inferior cerebellar peduncle on FA skeleton (right)	http://biobank.ndph.ox.ac.uk/ukb/field.cgi?id=25306
25307	Diffusion brain MRI > dMRI skeleton	134	Mean L3 in inferior cerebellar peduncle on FA skeleton (left)	http://biobank.ndph.ox.ac.uk/ukb/field.cgi?id=25307
25308	Diffusion brain MRI > dMRI skeleton	134	Mean L3 in superior cerebellar peduncle on FA skeleton (right)	http://biobank.ndph.ox.ac.uk/ukb/field.cgi?id=25308
25309	Diffusion brain MRI > dMRI skeleton	134	Mean L3 in superior cerebellar peduncle on FA skeleton (left)	http://biobank.ndph.ox.ac.uk/ukb/field.cgi?id=25309
25310	Diffusion brain MRI > dMRI skeleton	134	Mean L3 in cerebral peduncle on FA skeleton (right)	http://biobank.ndph.ox.ac.uk/ukb/field.cgi?id=25310
25311	Diffusion brain MRI > dMRI skeleton	134	Mean L3 in cerebral peduncle on FA skeleton (left)	http://biobank.ndph.ox.ac.uk/ukb/field.cgi?id=25311
25312	Diffusion brain MRI > dMRI skeleton	134	Mean L3 in anterior limb of internal capsule on FA skeleton (right)	http://biobank.ndph.ox.ac.uk/ukb/field.cgi?id=25312
25313	Diffusion brain MRI > dMRI skeleton	134	Mean L3 in anterior limb of internal capsule on FA skeleton (left)	http://biobank.ndph.ox.ac.uk/ukb/field.cgi?id=25313
25314	Diffusion brain MRI > dMRI skeleton	134	Mean L3 in posterior limb of internal capsule on FA skeleton (right)	http://biobank.ndph.ox.ac.uk/ukb/field.cgi?id=25314
25315	Diffusion brain MRI > dMRI skeleton	134	Mean L3 in posterior limb of internal capsule on FA skeleton (left)	http://biobank.ndph.ox.ac.uk/ukb/field.cgi?id=25315
25316	Diffusion brain MRI > dMRI skeleton	134	Mean L3 in retrolenticular part of internal capsule on FA skeleton (right)	http://biobank.ndph.ox.ac.uk/ukb/field.cgi?id=25316
25317	Diffusion brain MRI > dMRI skeleton	134	Mean L3 in retrolenticular part of internal capsule on FA skeleton (left)	http://biobank.ndph.ox.ac.uk/ukb/field.cgi?id=25317
25318	Diffusion brain MRI > dMRI skeleton	134	Mean L3 in anterior corona radiata on FA skeleton (right)	http://biobank.ndph.ox.ac.uk/ukb/field.cgi?id=25318
25319	Diffusion brain MRI > dMRI skeleton	134	Mean L3 in anterior corona radiata on FA skeleton (left)	http://biobank.ndph.ox.ac.uk/ukb/field.cgi?id=25319
25320	Diffusion brain MRI > dMRI skeleton	134	Mean L3 in superior corona radiata on FA skeleton (right)	http://biobank.ndph.ox.ac.uk/ukb/field.cgi?id=25320
25321	Diffusion brain MRI > dMRI skeleton	134	Mean L3 in superior corona radiata on FA skeleton (left)	http://biobank.ndph.ox.ac.uk/ukb/field.cgi?id=25321
25322	Diffusion brain MRI > dMRI skeleton	134	Mean L3 in posterior corona radiata on FA skeleton (right)	http://biobank.ndph.ox.ac.uk/ukb/field.cgi?id=25322
25323	Diffusion brain MRI > dMRI skeleton	134	Mean L3 in posterior corona radiata on FA skeleton (left)	http://biobank.ndph.ox.ac.uk/ukb/field.cgi?id=25323
25324	Diffusion brain MRI > dMRI skeleton	134	Mean L3 in posterior thalamic radiation on FA skeleton (right)	http://biobank.ndph.ox.ac.uk/ukb/field.cgi?id=25324
25325	Diffusion brain MRI > dMRI skeleton	134	Mean L3 in posterior thalamic radiation on FA skeleton (left)	http://biobank.ndph.ox.ac.uk/ukb/field.cgi?id=25325
25326	Diffusion brain MRI > dMRI skeleton	134	Mean L3 in sagittal stratum on FA skeleton (right)	http://biobank.ndph.ox.ac.uk/ukb/field.cgi?id=25326
25327	Diffusion brain MRI > dMRI skeleton	134	Mean L3 in sagittal stratum on FA skeleton (left)	http://biobank.ndph.ox.ac.uk/ukb/field.cgi?id=25327
25328	Diffusion brain MRI > dMRI skeleton	134	Mean L3 in external capsule on FA skeleton (right)	http://biobank.ndph.ox.ac.uk/ukb/field.cgi?id=25328
25329	Diffusion brain MRI > dMRI skeleton	134	Mean L3 in external capsule on FA skeleton (left)	http://biobank.ndph.ox.ac.uk/ukb/field.cgi?id=25329
25330	Diffusion brain MRI > dMRI skeleton	134	Mean L3 in cingulum cingulate gyrus on FA skeleton (right)	http://biobank.ndph.ox.ac.uk/ukb/field.cgi?id=25330
25331	Diffusion brain MRI > dMRI skeleton	134	Mean L3 in cingulum cingulate gyrus on FA skeleton (left)	http://biobank.ndph.ox.ac.uk/ukb/field.cgi?id=25331
25332	Diffusion brain MRI > dMRI skeleton	134	Mean L3 in cingulum hippocampus on FA skeleton (right)	http://biobank.ndph.ox.ac.uk/ukb/field.cgi?id=25332
25333	Diffusion brain MRI > dMRI skeleton	134	Mean L3 in cingulum hippocampus on FA skeleton (left)	http://biobank.ndph.ox.ac.uk/ukb/field.cgi?id=25333
25334	Diffusion brain MRI > dMRI skeleton	134	Mean L3 in fornix cres+stria terminalis on FA skeleton (right)	http://biobank.ndph.ox.ac.uk/ukb/field.cgi?id=25334
25335	Diffusion brain MRI > dMRI skeleton	134	Mean L3 in fornix cres+stria terminalis on FA skeleton (left)	http://biobank.ndph.ox.ac.uk/ukb/field.cgi?id=25335
25336	Diffusion brain MRI > dMRI skeleton	134	Mean L3 in superior longitudinal fasciculus on FA skeleton (right)	http://biobank.ndph.ox.ac.uk/ukb/field.cgi?id=25336
25337	Diffusion brain MRI > dMRI skeleton	134	Mean L3 in superior longitudinal fasciculus on FA skeleton (left)	http://biobank.ndph.ox.ac.uk/ukb/field.cgi?id=25337
25338	Diffusion brain MRI > dMRI skeleton	134	Mean L3 in superior fronto-occipital fasciculus on FA skeleton (right)	http://biobank.ndph.ox.ac.uk/ukb/field.cgi?id=25338
25339	Diffusion brain MRI > dMRI skeleton	134	Mean L3 in superior fronto-occipital fasciculus on FA skeleton (left)	http://biobank.ndph.ox.ac.uk/ukb/field.cgi?id=25339
25340	Diffusion brain MRI > dMRI skeleton	134	Mean L3 in uncinate fasciculus on FA skeleton (right)	http://biobank.ndph.ox.ac.uk/ukb/field.cgi?id=25340
25341	Diffusion brain MRI > dMRI skeleton	134	Mean L3 in uncinate fasciculus on FA skeleton (left)	http://biobank.ndph.ox.ac.uk/ukb/field.cgi?id=25341
25342	Diffusion brain MRI > dMRI skeleton	134	Mean L3 in tapetum on FA skeleton (right)	http://biobank.ndph.ox.ac.uk/ukb/field.cgi?id=25342
25343	Diffusion brain MRI > dMRI skeleton	134	Mean L3 in tapetum on FA skeleton (left)	http://biobank.ndph.ox.ac.uk/ukb/field.cgi?id=25343
25344	Diffusion brain MRI > dMRI skeleton	134	Mean ICVF in middle cerebellar peduncle on FA skeleton	http://biobank.ndph.ox.ac.uk/ukb/field.cgi?id=25344
25345	Diffusion brain MRI > dMRI skeleton	134	Mean ICVF in pontine crossing tract on FA skeleton	http://biobank.ndph.ox.ac.uk/ukb/field.cgi?id=25345
25346	Diffusion brain MRI > dMRI skeleton	134	Mean ICVF in genu of corpus callosum on FA skeleton	http://biobank.ndph.ox.ac.uk/ukb/field.cgi?id=25346
25347	Diffusion brain MRI > dMRI skeleton	134	Mean ICVF in body of corpus callosum on FA skeleton	http://biobank.ndph.ox.ac.uk/ukb/field.cgi?id=25347
25348	Diffusion brain MRI > dMRI skeleton	134	Mean ICVF in splenium of corpus callosum on FA skeleton	http://biobank.ndph.ox.ac.uk/ukb/field.cgi?id=25348
25349	Diffusion brain MRI > dMRI skeleton	134	Mean ICVF in fornix on FA skeleton	http://biobank.ndph.ox.ac.uk/ukb/field.cgi?id=25349
25350	Diffusion brain MRI > dMRI skeleton	134	Mean ICVF in corticospinal tract on FA skeleton (right)	http://biobank.ndph.ox.ac.uk/ukb/field.cgi?id=25350
25351	Diffusion brain MRI > dMRI skeleton	134	Mean ICVF in corticospinal tract on FA skeleton (left)	http://biobank.ndph.ox.ac.uk/ukb/field.cgi?id=25351
25352	Diffusion brain MRI > dMRI skeleton	134	Mean ICVF in medial lemniscus on FA skeleton (right)	http://biobank.ndph.ox.ac.uk/ukb/field.cgi?id=25352
25353	Diffusion brain MRI > dMRI skeleton	134	Mean ICVF in medial lemniscus on FA skeleton (left)	http://biobank.ndph.ox.ac.uk/ukb/field.cgi?id=25353
25354	Diffusion brain MRI > dMRI skeleton	134	Mean ICVF in inferior cerebellar peduncle on FA skeleton (right)	http://biobank.ndph.ox.ac.uk/ukb/field.cgi?id=25354
25355	Diffusion brain MRI > dMRI skeleton	134	Mean ICVF in inferior cerebellar peduncle on FA skeleton (left)	http://biobank.ndph.ox.ac.uk/ukb/field.cgi?id=25355
25356	Diffusion brain MRI > dMRI skeleton	134	Mean ICVF in superior cerebellar peduncle on FA skeleton (right)	http://biobank.ndph.ox.ac.uk/ukb/field.cgi?id=25356
25357	Diffusion brain MRI > dMRI skeleton	134	Mean ICVF in superior cerebellar peduncle on FA skeleton (left)	http://biobank.ndph.ox.ac.uk/ukb/field.cgi?id=25357
25358	Diffusion brain MRI > dMRI skeleton	134	Mean ICVF in cerebral peduncle on FA skeleton (right)	http://biobank.ndph.ox.ac.uk/ukb/field.cgi?id=25358
25359	Diffusion brain MRI > dMRI skeleton	134	Mean ICVF in cerebral peduncle on FA skeleton (left)	http://biobank.ndph.ox.ac.uk/ukb/field.cgi?id=25359
25360	Diffusion brain MRI > dMRI skeleton	134	Mean ICVF in anterior limb of internal capsule on FA skeleton (right)	http://biobank.ndph.ox.ac.uk/ukb/field.cgi?id=25360
25361	Diffusion brain MRI > dMRI skeleton	134	Mean ICVF in anterior limb of internal capsule on FA skeleton (left)	http://biobank.ndph.ox.ac.uk/ukb/field.cgi?id=25361
25362	Diffusion brain MRI > dMRI skeleton	134	Mean ICVF in posterior limb of internal capsule on FA skeleton (right)	http://biobank.ndph.ox.ac.uk/ukb/field.cgi?id=25362
25363	Diffusion brain MRI > dMRI skeleton	134	Mean ICVF in posterior limb of internal capsule on FA skeleton (left)	http://biobank.ndph.ox.ac.uk/ukb/field.cgi?id=25363
25364	Diffusion brain MRI > dMRI skeleton	134	Mean ICVF in retrolenticular part of internal capsule on FA skeleton (right)	http://biobank.ndph.ox.ac.uk/ukb/field.cgi?id=25364
25365	Diffusion brain MRI > dMRI skeleton	134	Mean ICVF in retrolenticular part of internal capsule on FA skeleton (left)	http://biobank.ndph.ox.ac.uk/ukb/field.cgi?id=25365
25366	Diffusion brain MRI > dMRI skeleton	134	Mean ICVF in anterior corona radiata on FA skeleton (right)	http://biobank.ndph.ox.ac.uk/ukb/field.cgi?id=25366
25367	Diffusion brain MRI > dMRI skeleton	134	Mean ICVF in anterior corona radiata on FA skeleton (left)	http://biobank.ndph.ox.ac.uk/ukb/field.cgi?id=25367
25368	Diffusion brain MRI > dMRI skeleton	134	Mean ICVF in superior corona radiata on FA skeleton (right)	http://biobank.ndph.ox.ac.uk/ukb/field.cgi?id=25368
25369	Diffusion brain MRI > dMRI skeleton	134	Mean ICVF in superior corona radiata on FA skeleton (left)	http://biobank.ndph.ox.ac.uk/ukb/field.cgi?id=25369
25370	Diffusion brain MRI > dMRI skeleton	134	Mean ICVF in posterior corona radiata on FA skeleton (right)	http://biobank.ndph.ox.ac.uk/ukb/field.cgi?id=25370
25371	Diffusion brain MRI > dMRI skeleton	134	Mean ICVF in posterior corona radiata on FA skeleton (left)	http://biobank.ndph.ox.ac.uk/ukb/field.cgi?id=25371
25372	Diffusion brain MRI > dMRI skeleton	134	Mean ICVF in posterior thalamic radiation on FA skeleton (right)	http://biobank.ndph.ox.ac.uk/ukb/field.cgi?id=25372
25373	Diffusion brain MRI > dMRI skeleton	134	Mean ICVF in posterior thalamic radiation on FA skeleton (left)	http://biobank.ndph.ox.ac.uk/ukb/field.cgi?id=25373
25374	Diffusion brain MRI > dMRI skeleton	134	Mean ICVF in sagittal stratum on FA skeleton (right)	http://biobank.ndph.ox.ac.uk/ukb/field.cgi?id=25374
25375	Diffusion brain MRI > dMRI skeleton	134	Mean ICVF in sagittal stratum on FA skeleton (left)	http://biobank.ndph.ox.ac.uk/ukb/field.cgi?id=25375
25376	Diffusion brain MRI > dMRI skeleton	134	Mean ICVF in external capsule on FA skeleton (right)	http://biobank.ndph.ox.ac.uk/ukb/field.cgi?id=25376
25377	Diffusion brain MRI > dMRI skeleton	134	Mean ICVF in external capsule on FA skeleton (left)	http://biobank.ndph.ox.ac.uk/ukb/field.cgi?id=25377
25378	Diffusion brain MRI > dMRI skeleton	134	Mean ICVF in cingulum cingulate gyrus on FA skeleton (right)	http://biobank.ndph.ox.ac.uk/ukb/field.cgi?id=25378
25379	Diffusion brain MRI > dMRI skeleton	134	Mean ICVF in cingulum cingulate gyrus on FA skeleton (left)	http://biobank.ndph.ox.ac.uk/ukb/field.cgi?id=25379
25380	Diffusion brain MRI > dMRI skeleton	134	Mean ICVF in cingulum hippocampus on FA skeleton (right)	http://biobank.ndph.ox.ac.uk/ukb/field.cgi?id=25380
25381	Diffusion brain MRI > dMRI skeleton	134	Mean ICVF in cingulum hippocampus on FA skeleton (left)	http://biobank.ndph.ox.ac.uk/ukb/field.cgi?id=25381
25382	Diffusion brain MRI > dMRI skeleton	134	Mean ICVF in fornix cres+stria terminalis on FA skeleton (right)	http://biobank.ndph.ox.ac.uk/ukb/field.cgi?id=25382
25383	Diffusion brain MRI > dMRI skeleton	134	Mean ICVF in fornix cres+stria terminalis on FA skeleton (left)	http://biobank.ndph.ox.ac.uk/ukb/field.cgi?id=25383
25384	Diffusion brain MRI > dMRI skeleton	134	Mean ICVF in superior longitudinal fasciculus on FA skeleton (right)	http://biobank.ndph.ox.ac.uk/ukb/field.cgi?id=25384
25385	Diffusion brain MRI > dMRI skeleton	134	Mean ICVF in superior longitudinal fasciculus on FA skeleton (left)	http://biobank.ndph.ox.ac.uk/ukb/field.cgi?id=25385
25386	Diffusion brain MRI > dMRI skeleton	134	Mean ICVF in superior fronto-occipital fasciculus on FA skeleton (right)	http://biobank.ndph.ox.ac.uk/ukb/field.cgi?id=25386
25387	Diffusion brain MRI > dMRI skeleton	134	Mean ICVF in superior fronto-occipital fasciculus on FA skeleton (left)	http://biobank.ndph.ox.ac.uk/ukb/field.cgi?id=25387
25388	Diffusion brain MRI > dMRI skeleton	134	Mean ICVF in uncinate fasciculus on FA skeleton (right)	http://biobank.ndph.ox.ac.uk/ukb/field.cgi?id=25388
25389	Diffusion brain MRI > dMRI skeleton	134	Mean ICVF in uncinate fasciculus on FA skeleton (left)	http://biobank.ndph.ox.ac.uk/ukb/field.cgi?id=25389
25390	Diffusion brain MRI > dMRI skeleton	134	Mean ICVF in tapetum on FA skeleton (right)	http://biobank.ndph.ox.ac.uk/ukb/field.cgi?id=25390
25391	Diffusion brain MRI > dMRI skeleton	134	Mean ICVF in tapetum on FA skeleton (left)	http://biobank.ndph.ox.ac.uk/ukb/field.cgi?id=25391
25392	Diffusion brain MRI > dMRI skeleton	134	Mean OD in middle cerebellar peduncle on FA skeleton	http://biobank.ndph.ox.ac.uk/ukb/field.cgi?id=25392
25393	Diffusion brain MRI > dMRI skeleton	134	Mean OD in pontine crossing tract on FA skeleton	http://biobank.ndph.ox.ac.uk/ukb/field.cgi?id=25393
25394	Diffusion brain MRI > dMRI skeleton	134	Mean OD in genu of corpus callosum on FA skeleton	http://biobank.ndph.ox.ac.uk/ukb/field.cgi?id=25394
25395	Diffusion brain MRI > dMRI skeleton	134	Mean OD in body of corpus callosum on FA skeleton	http://biobank.ndph.ox.ac.uk/ukb/field.cgi?id=25395
25396	Diffusion brain MRI > dMRI skeleton	134	Mean OD in splenium of corpus callosum on FA skeleton	http://biobank.ndph.ox.ac.uk/ukb/field.cgi?id=25396
25397	Diffusion brain MRI > dMRI skeleton	134	Mean OD in fornix on FA skeleton	http://biobank.ndph.ox.ac.uk/ukb/field.cgi?id=25397
25398	Diffusion brain MRI > dMRI skeleton	134	Mean OD in corticospinal tract on FA skeleton (right)	http://biobank.ndph.ox.ac.uk/ukb/field.cgi?id=25398
25399	Diffusion brain MRI > dMRI skeleton	134	Mean OD in corticospinal tract on FA skeleton (left)	http://biobank.ndph.ox.ac.uk/ukb/field.cgi?id=25399
25400	Diffusion brain MRI > dMRI skeleton	134	Mean OD in medial lemniscus on FA skeleton (right)	http://biobank.ndph.ox.ac.uk/ukb/field.cgi?id=25400
25401	Diffusion brain MRI > dMRI skeleton	134	Mean OD in medial lemniscus on FA skeleton (left)	http://biobank.ndph.ox.ac.uk/ukb/field.cgi?id=25401
25402	Diffusion brain MRI > dMRI skeleton	134	Mean OD in inferior cerebellar peduncle on FA skeleton (right)	http://biobank.ndph.ox.ac.uk/ukb/field.cgi?id=25402
25403	Diffusion brain MRI > dMRI skeleton	134	Mean OD in inferior cerebellar peduncle on FA skeleton (left)	http://biobank.ndph.ox.ac.uk/ukb/field.cgi?id=25403
25404	Diffusion brain MRI > dMRI skeleton	134	Mean OD in superior cerebellar peduncle on FA skeleton (right)	http://biobank.ndph.ox.ac.uk/ukb/field.cgi?id=25404
25405	Diffusion brain MRI > dMRI skeleton	134	Mean OD in superior cerebellar peduncle on FA skeleton (left)	http://biobank.ndph.ox.ac.uk/ukb/field.cgi?id=25405
25406	Diffusion brain MRI > dMRI skeleton	134	Mean OD in cerebral peduncle on FA skeleton (right)	http://biobank.ndph.ox.ac.uk/ukb/field.cgi?id=25406
25407	Diffusion brain MRI > dMRI skeleton	134	Mean OD in cerebral peduncle on FA skeleton (left)	http://biobank.ndph.ox.ac.uk/ukb/field.cgi?id=25407
25408	Diffusion brain MRI > dMRI skeleton	134	Mean OD in anterior limb of internal capsule on FA skeleton (right)	http://biobank.ndph.ox.ac.uk/ukb/field.cgi?id=25408
25409	Diffusion brain MRI > dMRI skeleton	134	Mean OD in anterior limb of internal capsule on FA skeleton (left)	http://biobank.ndph.ox.ac.uk/ukb/field.cgi?id=25409
25410	Diffusion brain MRI > dMRI skeleton	134	Mean OD in posterior limb of internal capsule on FA skeleton (right)	http://biobank.ndph.ox.ac.uk/ukb/field.cgi?id=25410
25411	Diffusion brain MRI > dMRI skeleton	134	Mean OD in posterior limb of internal capsule on FA skeleton (left)	http://biobank.ndph.ox.ac.uk/ukb/field.cgi?id=25411
25412	Diffusion brain MRI > dMRI skeleton	134	Mean OD in retrolenticular part of internal capsule on FA skeleton (right)	http://biobank.ndph.ox.ac.uk/ukb/field.cgi?id=25412
25413	Diffusion brain MRI > dMRI skeleton	134	Mean OD in retrolenticular part of internal capsule on FA skeleton (left)	http://biobank.ndph.ox.ac.uk/ukb/field.cgi?id=25413
25414	Diffusion brain MRI > dMRI skeleton	134	Mean OD in anterior corona radiata on FA skeleton (right)	http://biobank.ndph.ox.ac.uk/ukb/field.cgi?id=25414
25415	Diffusion brain MRI > dMRI skeleton	134	Mean OD in anterior corona radiata on FA skeleton (left)	http://biobank.ndph.ox.ac.uk/ukb/field.cgi?id=25415
25416	Diffusion brain MRI > dMRI skeleton	134	Mean OD in superior corona radiata on FA skeleton (right)	http://biobank.ndph.ox.ac.uk/ukb/field.cgi?id=25416
25417	Diffusion brain MRI > dMRI skeleton	134	Mean OD in superior corona radiata on FA skeleton (left)	http://biobank.ndph.ox.ac.uk/ukb/field.cgi?id=25417
25418	Diffusion brain MRI > dMRI skeleton	134	Mean OD in posterior corona radiata on FA skeleton (right)	http://biobank.ndph.ox.ac.uk/ukb/field.cgi?id=25418
25419	Diffusion brain MRI > dMRI skeleton	134	Mean OD in posterior corona radiata on FA skeleton (left)	http://biobank.ndph.ox.ac.uk/ukb/field.cgi?id=25419
25420	Diffusion brain MRI > dMRI skeleton	134	Mean OD in posterior thalamic radiation on FA skeleton (right)	http://biobank.ndph.ox.ac.uk/ukb/field.cgi?id=25420
25421	Diffusion brain MRI > dMRI skeleton	134	Mean OD in posterior thalamic radiation on FA skeleton (left)	http://biobank.ndph.ox.ac.uk/ukb/field.cgi?id=25421
25422	Diffusion brain MRI > dMRI skeleton	134	Mean OD in sagittal stratum on FA skeleton (right)	http://biobank.ndph.ox.ac.uk/ukb/field.cgi?id=25422
25423	Diffusion brain MRI > dMRI skeleton	134	Mean OD in sagittal stratum on FA skeleton (left)	http://biobank.ndph.ox.ac.uk/ukb/field.cgi?id=25423
25424	Diffusion brain MRI > dMRI skeleton	134	Mean OD in external capsule on FA skeleton (right)	http://biobank.ndph.ox.ac.uk/ukb/field.cgi?id=25424
25425	Diffusion brain MRI > dMRI skeleton	134	Mean OD in external capsule on FA skeleton (left)	http://biobank.ndph.ox.ac.uk/ukb/field.cgi?id=25425
25426	Diffusion brain MRI > dMRI skeleton	134	Mean OD in cingulum cingulate gyrus on FA skeleton (right)	http://biobank.ndph.ox.ac.uk/ukb/field.cgi?id=25426
25427	Diffusion brain MRI > dMRI skeleton	134	Mean OD in cingulum cingulate gyrus on FA skeleton (left)	http://biobank.ndph.ox.ac.uk/ukb/field.cgi?id=25427
25428	Diffusion brain MRI > dMRI skeleton	134	Mean OD in cingulum hippocampus on FA skeleton (right)	http://biobank.ndph.ox.ac.uk/ukb/field.cgi?id=25428
25429	Diffusion brain MRI > dMRI skeleton	134	Mean OD in cingulum hippocampus on FA skeleton (left)	http://biobank.ndph.ox.ac.uk/ukb/field.cgi?id=25429
25430	Diffusion brain MRI > dMRI skeleton	134	Mean OD in fornix cres+stria terminalis on FA skeleton (right)	http://biobank.ndph.ox.ac.uk/ukb/field.cgi?id=25430
25431	Diffusion brain MRI > dMRI skeleton	134	Mean OD in fornix cres+stria terminalis on FA skeleton (left)	http://biobank.ndph.ox.ac.uk/ukb/field.cgi?id=25431
25432	Diffusion brain MRI > dMRI skeleton	134	Mean OD in superior longitudinal fasciculus on FA skeleton (right)	http://biobank.ndph.ox.ac.uk/ukb/field.cgi?id=25432
25433	Diffusion brain MRI > dMRI skeleton	134	Mean OD in superior longitudinal fasciculus on FA skeleton (left)	http://biobank.ndph.ox.ac.uk/ukb/field.cgi?id=25433
25434	Diffusion brain MRI > dMRI skeleton	134	Mean OD in superior fronto-occipital fasciculus on FA skeleton (right)	http://biobank.ndph.ox.ac.uk/ukb/field.cgi?id=25434
25435	Diffusion brain MRI > dMRI skeleton	134	Mean OD in superior fronto-occipital fasciculus on FA skeleton (left)	http://biobank.ndph.ox.ac.uk/ukb/field.cgi?id=25435
25436	Diffusion brain MRI > dMRI skeleton	134	Mean OD in uncinate fasciculus on FA skeleton (right)	http://biobank.ndph.ox.ac.uk/ukb/field.cgi?id=25436
25437	Diffusion brain MRI > dMRI skeleton	134	Mean OD in uncinate fasciculus on FA skeleton (left)	http://biobank.ndph.ox.ac.uk/ukb/field.cgi?id=25437
25438	Diffusion brain MRI > dMRI skeleton	134	Mean OD in tapetum on FA skeleton (right)	http://biobank.ndph.ox.ac.uk/ukb/field.cgi?id=25438
25439	Diffusion brain MRI > dMRI skeleton	134	Mean OD in tapetum on FA skeleton (left)	http://biobank.ndph.ox.ac.uk/ukb/field.cgi?id=25439
25440	Diffusion brain MRI > dMRI skeleton	134	Mean ISOVF in middle cerebellar peduncle on FA skeleton	http://biobank.ndph.ox.ac.uk/ukb/field.cgi?id=25440
25441	Diffusion brain MRI > dMRI skeleton	134	Mean ISOVF in pontine crossing tract on FA skeleton	http://biobank.ndph.ox.ac.uk/ukb/field.cgi?id=25441
25442	Diffusion brain MRI > dMRI skeleton	134	Mean ISOVF in genu of corpus callosum on FA skeleton	http://biobank.ndph.ox.ac.uk/ukb/field.cgi?id=25442
25443	Diffusion brain MRI > dMRI skeleton	134	Mean ISOVF in body of corpus callosum on FA skeleton	http://biobank.ndph.ox.ac.uk/ukb/field.cgi?id=25443
25444	Diffusion brain MRI > dMRI skeleton	134	Mean ISOVF in splenium of corpus callosum on FA skeleton	http://biobank.ndph.ox.ac.uk/ukb/field.cgi?id=25444
25445	Diffusion brain MRI > dMRI skeleton	134	Mean ISOVF in fornix on FA skeleton	http://biobank.ndph.ox.ac.uk/ukb/field.cgi?id=25445
25446	Diffusion brain MRI > dMRI skeleton	134	Mean ISOVF in corticospinal tract on FA skeleton (right)	http://biobank.ndph.ox.ac.uk/ukb/field.cgi?id=25446
25447	Diffusion brain MRI > dMRI skeleton	134	Mean ISOVF in corticospinal tract on FA skeleton (left)	http://biobank.ndph.ox.ac.uk/ukb/field.cgi?id=25447
25448	Diffusion brain MRI > dMRI skeleton	134	Mean ISOVF in medial lemniscus on FA skeleton (right)	http://biobank.ndph.ox.ac.uk/ukb/field.cgi?id=25448
25449	Diffusion brain MRI > dMRI skeleton	134	Mean ISOVF in medial lemniscus on FA skeleton (left)	http://biobank.ndph.ox.ac.uk/ukb/field.cgi?id=25449
25450	Diffusion brain MRI > dMRI skeleton	134	Mean ISOVF in inferior cerebellar peduncle on FA skeleton (right)	http://biobank.ndph.ox.ac.uk/ukb/field.cgi?id=25450
25451	Diffusion brain MRI > dMRI skeleton	134	Mean ISOVF in inferior cerebellar peduncle on FA skeleton (left)	http://biobank.ndph.ox.ac.uk/ukb/field.cgi?id=25451
25452	Diffusion brain MRI > dMRI skeleton	134	Mean ISOVF in superior cerebellar peduncle on FA skeleton (right)	http://biobank.ndph.ox.ac.uk/ukb/field.cgi?id=25452
25453	Diffusion brain MRI > dMRI skeleton	134	Mean ISOVF in superior cerebellar peduncle on FA skeleton (left)	http://biobank.ndph.ox.ac.uk/ukb/field.cgi?id=25453
25454	Diffusion brain MRI > dMRI skeleton	134	Mean ISOVF in cerebral peduncle on FA skeleton (right)	http://biobank.ndph.ox.ac.uk/ukb/field.cgi?id=25454
25455	Diffusion brain MRI > dMRI skeleton	134	Mean ISOVF in cerebral peduncle on FA skeleton (left)	http://biobank.ndph.ox.ac.uk/ukb/field.cgi?id=25455
25456	Diffusion brain MRI > dMRI skeleton	134	Mean ISOVF in anterior limb of internal capsule on FA skeleton (right)	http://biobank.ndph.ox.ac.uk/ukb/field.cgi?id=25456
25457	Diffusion brain MRI > dMRI skeleton	134	Mean ISOVF in anterior limb of internal capsule on FA skeleton (left)	http://biobank.ndph.ox.ac.uk/ukb/field.cgi?id=25457
25458	Diffusion brain MRI > dMRI skeleton	134	Mean ISOVF in posterior limb of internal capsule on FA skeleton (right)	http://biobank.ndph.ox.ac.uk/ukb/field.cgi?id=25458
25459	Diffusion brain MRI > dMRI skeleton	134	Mean ISOVF in posterior limb of internal capsule on FA skeleton (left)	http://biobank.ndph.ox.ac.uk/ukb/field.cgi?id=25459
25460	Diffusion brain MRI > dMRI skeleton	134	Mean ISOVF in retrolenticular part of internal capsule on FA skeleton (right)	http://biobank.ndph.ox.ac.uk/ukb/field.cgi?id=25460
25461	Diffusion brain MRI > dMRI skeleton	134	Mean ISOVF in retrolenticular part of internal capsule on FA skeleton (left)	http://biobank.ndph.ox.ac.uk/ukb/field.cgi?id=25461
25462	Diffusion brain MRI > dMRI skeleton	134	Mean ISOVF in anterior corona radiata on FA skeleton (right)	http://biobank.ndph.ox.ac.uk/ukb/field.cgi?id=25462
25463	Diffusion brain MRI > dMRI skeleton	134	Mean ISOVF in anterior corona radiata on FA skeleton (left)	http://biobank.ndph.ox.ac.uk/ukb/field.cgi?id=25463
25464	Diffusion brain MRI > dMRI skeleton	134	Mean ISOVF in superior corona radiata on FA skeleton (right)	http://biobank.ndph.ox.ac.uk/ukb/field.cgi?id=25464
25465	Diffusion brain MRI > dMRI skeleton	134	Mean ISOVF in superior corona radiata on FA skeleton (left)	http://biobank.ndph.ox.ac.uk/ukb/field.cgi?id=25465
25466	Diffusion brain MRI > dMRI skeleton	134	Mean ISOVF in posterior corona radiata on FA skeleton (right)	http://biobank.ndph.ox.ac.uk/ukb/field.cgi?id=25466
25467	Diffusion brain MRI > dMRI skeleton	134	Mean ISOVF in posterior corona radiata on FA skeleton (left)	http://biobank.ndph.ox.ac.uk/ukb/field.cgi?id=25467
25468	Diffusion brain MRI > dMRI skeleton	134	Mean ISOVF in posterior thalamic radiation on FA skeleton (right)	http://biobank.ndph.ox.ac.uk/ukb/field.cgi?id=25468
25469	Diffusion brain MRI > dMRI skeleton	134	Mean ISOVF in posterior thalamic radiation on FA skeleton (left)	http://biobank.ndph.ox.ac.uk/ukb/field.cgi?id=25469
25470	Diffusion brain MRI > dMRI skeleton	134	Mean ISOVF in sagittal stratum on FA skeleton (right)	http://biobank.ndph.ox.ac.uk/ukb/field.cgi?id=25470
25471	Diffusion brain MRI > dMRI skeleton	134	Mean ISOVF in sagittal stratum on FA skeleton (left)	http://biobank.ndph.ox.ac.uk/ukb/field.cgi?id=25471
25472	Diffusion brain MRI > dMRI skeleton	134	Mean ISOVF in external capsule on FA skeleton (right)	http://biobank.ndph.ox.ac.uk/ukb/field.cgi?id=25472
25473	Diffusion brain MRI > dMRI skeleton	134	Mean ISOVF in external capsule on FA skeleton (left)	http://biobank.ndph.ox.ac.uk/ukb/field.cgi?id=25473
25474	Diffusion brain MRI > dMRI skeleton	134	Mean ISOVF in cingulum cingulate gyrus on FA skeleton (right)	http://biobank.ndph.ox.ac.uk/ukb/field.cgi?id=25474
25475	Diffusion brain MRI > dMRI skeleton	134	Mean ISOVF in cingulum cingulate gyrus on FA skeleton (left)	http://biobank.ndph.ox.ac.uk/ukb/field.cgi?id=25475
25476	Diffusion brain MRI > dMRI skeleton	134	Mean ISOVF in cingulum hippocampus on FA skeleton (right)	http://biobank.ndph.ox.ac.uk/ukb/field.cgi?id=25476
25477	Diffusion brain MRI > dMRI skeleton	134	Mean ISOVF in cingulum hippocampus on FA skeleton (left)	http://biobank.ndph.ox.ac.uk/ukb/field.cgi?id=25477
25478	Diffusion brain MRI > dMRI skeleton	134	Mean ISOVF in fornix cres+stria terminalis on FA skeleton (right)	http://biobank.ndph.ox.ac.uk/ukb/field.cgi?id=25478
25479	Diffusion brain MRI > dMRI skeleton	134	Mean ISOVF in fornix cres+stria terminalis on FA skeleton (left)	http://biobank.ndph.ox.ac.uk/ukb/field.cgi?id=25479
25480	Diffusion brain MRI > dMRI skeleton	134	Mean ISOVF in superior longitudinal fasciculus on FA skeleton (right)	http://biobank.ndph.ox.ac.uk/ukb/field.cgi?id=25480
25481	Diffusion brain MRI > dMRI skeleton	134	Mean ISOVF in superior longitudinal fasciculus on FA skeleton (left)	http://biobank.ndph.ox.ac.uk/ukb/field.cgi?id=25481
25482	Diffusion brain MRI > dMRI skeleton	134	Mean ISOVF in superior fronto-occipital fasciculus on FA skeleton (right)	http://biobank.ndph.ox.ac.uk/ukb/field.cgi?id=25482
25483	Diffusion brain MRI > dMRI skeleton	134	Mean ISOVF in superior fronto-occipital fasciculus on FA skeleton (left)	http://biobank.ndph.ox.ac.uk/ukb/field.cgi?id=25483
25484	Diffusion brain MRI > dMRI skeleton	134	Mean ISOVF in uncinate fasciculus on FA skeleton (right)	http://biobank.ndph.ox.ac.uk/ukb/field.cgi?id=25484
25485	Diffusion brain MRI > dMRI skeleton	134	Mean ISOVF in uncinate fasciculus on FA skeleton (left)	http://biobank.ndph.ox.ac.uk/ukb/field.cgi?id=25485
25486	Diffusion brain MRI > dMRI skeleton	134	Mean ISOVF in tapetum on FA skeleton (right)	http://biobank.ndph.ox.ac.uk/ukb/field.cgi?id=25486
25487	Diffusion brain MRI > dMRI skeleton	134	Mean ISOVF in tapetum on FA skeleton (left)	http://biobank.ndph.ox.ac.uk/ukb/field.cgi?id=25487
25488	Diffusion brain MRI > dMRI weighted means	135	Weighted-mean FA in tract acoustic radiation (left)	http://biobank.ndph.ox.ac.uk/ukb/field.cgi?id=25488
25489	Diffusion brain MRI > dMRI weighted means	135	Weighted-mean FA in tract acoustic radiation (right)	http://biobank.ndph.ox.ac.uk/ukb/field.cgi?id=25489
25490	Diffusion brain MRI > dMRI weighted means	135	Weighted-mean FA in tract anterior thalamic radiation (left)	http://biobank.ndph.ox.ac.uk/ukb/field.cgi?id=25490
25491	Diffusion brain MRI > dMRI weighted means	135	Weighted-mean FA in tract anterior thalamic radiation (right)	http://biobank.ndph.ox.ac.uk/ukb/field.cgi?id=25491
25492	Diffusion brain MRI > dMRI weighted means	135	Weighted-mean FA in tract cingulate gyrus part of cingulum (left)	http://biobank.ndph.ox.ac.uk/ukb/field.cgi?id=25492
25493	Diffusion brain MRI > dMRI weighted means	135	Weighted-mean FA in tract cingulate gyrus part of cingulum (right)	http://biobank.ndph.ox.ac.uk/ukb/field.cgi?id=25493
25494	Diffusion brain MRI > dMRI weighted means	135	Weighted-mean FA in tract parahippocampal part of cingulum (left)	http://biobank.ndph.ox.ac.uk/ukb/field.cgi?id=25494
25495	Diffusion brain MRI > dMRI weighted means	135	Weighted-mean FA in tract parahippocampal part of cingulum (right)	http://biobank.ndph.ox.ac.uk/ukb/field.cgi?id=25495
25496	Diffusion brain MRI > dMRI weighted means	135	Weighted-mean FA in tract corticospinal tract (left)	http://biobank.ndph.ox.ac.uk/ukb/field.cgi?id=25496
25497	Diffusion brain MRI > dMRI weighted means	135	Weighted-mean FA in tract corticospinal tract (right)	http://biobank.ndph.ox.ac.uk/ukb/field.cgi?id=25497
25498	Diffusion brain MRI > dMRI weighted means	135	Weighted-mean FA in tract forceps major	http://biobank.ndph.ox.ac.uk/ukb/field.cgi?id=25498
25499	Diffusion brain MRI > dMRI weighted means	135	Weighted-mean FA in tract forceps minor	http://biobank.ndph.ox.ac.uk/ukb/field.cgi?id=25499
25500	Diffusion brain MRI > dMRI weighted means	135	Weighted-mean FA in tract inferior fronto-occipital fasciculus (left)	http://biobank.ndph.ox.ac.uk/ukb/field.cgi?id=25500
25501	Diffusion brain MRI > dMRI weighted means	135	Weighted-mean FA in tract inferior fronto-occipital fasciculus (right)	http://biobank.ndph.ox.ac.uk/ukb/field.cgi?id=25501
25502	Diffusion brain MRI > dMRI weighted means	135	Weighted-mean FA in tract inferior longitudinal fasciculus (left)	http://biobank.ndph.ox.ac.uk/ukb/field.cgi?id=25502
25503	Diffusion brain MRI > dMRI weighted means	135	Weighted-mean FA in tract inferior longitudinal fasciculus (right)	http://biobank.ndph.ox.ac.uk/ukb/field.cgi?id=25503
25504	Diffusion brain MRI > dMRI weighted means	135	Weighted-mean FA in tract middle cerebellar peduncle	http://biobank.ndph.ox.ac.uk/ukb/field.cgi?id=25504
25505	Diffusion brain MRI > dMRI weighted means	135	Weighted-mean FA in tract medial lemniscus (left)	http://biobank.ndph.ox.ac.uk/ukb/field.cgi?id=25505
25506	Diffusion brain MRI > dMRI weighted means	135	Weighted-mean FA in tract medial lemniscus (right)	http://biobank.ndph.ox.ac.uk/ukb/field.cgi?id=25506
25507	Diffusion brain MRI > dMRI weighted means	135	Weighted-mean FA in tract posterior thalamic radiation (left)	http://biobank.ndph.ox.ac.uk/ukb/field.cgi?id=25507
25508	Diffusion brain MRI > dMRI weighted means	135	Weighted-mean FA in tract posterior thalamic radiation (right)	http://biobank.ndph.ox.ac.uk/ukb/field.cgi?id=25508
25509	Diffusion brain MRI > dMRI weighted means	135	Weighted-mean FA in tract superior longitudinal fasciculus (left)	http://biobank.ndph.ox.ac.uk/ukb/field.cgi?id=25509
25510	Diffusion brain MRI > dMRI weighted means	135	Weighted-mean FA in tract superior longitudinal fasciculus (right)	http://biobank.ndph.ox.ac.uk/ukb/field.cgi?id=25510
25511	Diffusion brain MRI > dMRI weighted means	135	Weighted-mean FA in tract superior thalamic radiation (left)	http://biobank.ndph.ox.ac.uk/ukb/field.cgi?id=25511
25512	Diffusion brain MRI > dMRI weighted means	135	Weighted-mean FA in tract superior thalamic radiation (right)	http://biobank.ndph.ox.ac.uk/ukb/field.cgi?id=25512
25513	Diffusion brain MRI > dMRI weighted means	135	Weighted-mean FA in tract uncinate fasciculus (left)	http://biobank.ndph.ox.ac.uk/ukb/field.cgi?id=25513
25514	Diffusion brain MRI > dMRI weighted means	135	Weighted-mean FA in tract uncinate fasciculus (right)	http://biobank.ndph.ox.ac.uk/ukb/field.cgi?id=25514
25515	Diffusion brain MRI > dMRI weighted means	135	Weighted-mean MD in tract acoustic radiation (left)	http://biobank.ndph.ox.ac.uk/ukb/field.cgi?id=25515
25516	Diffusion brain MRI > dMRI weighted means	135	Weighted-mean MD in tract acoustic radiation (right)	http://biobank.ndph.ox.ac.uk/ukb/field.cgi?id=25516
25517	Diffusion brain MRI > dMRI weighted means	135	Weighted-mean MD in tract anterior thalamic radiation (left)	http://biobank.ndph.ox.ac.uk/ukb/field.cgi?id=25517
25518	Diffusion brain MRI > dMRI weighted means	135	Weighted-mean MD in tract anterior thalamic radiation (right)	http://biobank.ndph.ox.ac.uk/ukb/field.cgi?id=25518
25519	Diffusion brain MRI > dMRI weighted means	135	Weighted-mean MD in tract cingulate gyrus part of cingulum (left)	http://biobank.ndph.ox.ac.uk/ukb/field.cgi?id=25519
25520	Diffusion brain MRI > dMRI weighted means	135	Weighted-mean MD in tract cingulate gyrus part of cingulum (right)	http://biobank.ndph.ox.ac.uk/ukb/field.cgi?id=25520
25521	Diffusion brain MRI > dMRI weighted means	135	Weighted-mean MD in tract parahippocampal part of cingulum (left)	http://biobank.ndph.ox.ac.uk/ukb/field.cgi?id=25521
25522	Diffusion brain MRI > dMRI weighted means	135	Weighted-mean MD in tract parahippocampal part of cingulum (right)	http://biobank.ndph.ox.ac.uk/ukb/field.cgi?id=25522
25523	Diffusion brain MRI > dMRI weighted means	135	Weighted-mean MD in tract corticospinal tract (left)	http://biobank.ndph.ox.ac.uk/ukb/field.cgi?id=25523
25524	Diffusion brain MRI > dMRI weighted means	135	Weighted-mean MD in tract corticospinal tract (right)	http://biobank.ndph.ox.ac.uk/ukb/field.cgi?id=25524
25525	Diffusion brain MRI > dMRI weighted means	135	Weighted-mean MD in tract forceps major	http://biobank.ndph.ox.ac.uk/ukb/field.cgi?id=25525
25526	Diffusion brain MRI > dMRI weighted means	135	Weighted-mean MD in tract forceps minor	http://biobank.ndph.ox.ac.uk/ukb/field.cgi?id=25526
25527	Diffusion brain MRI > dMRI weighted means	135	Weighted-mean MD in tract inferior fronto-occipital fasciculus (left)	http://biobank.ndph.ox.ac.uk/ukb/field.cgi?id=25527
25528	Diffusion brain MRI > dMRI weighted means	135	Weighted-mean MD in tract inferior fronto-occipital fasciculus (right)	http://biobank.ndph.ox.ac.uk/ukb/field.cgi?id=25528
25529	Diffusion brain MRI > dMRI weighted means	135	Weighted-mean MD in tract inferior longitudinal fasciculus (left)	http://biobank.ndph.ox.ac.uk/ukb/field.cgi?id=25529
25530	Diffusion brain MRI > dMRI weighted means	135	Weighted-mean MD in tract inferior longitudinal fasciculus (right)	http://biobank.ndph.ox.ac.uk/ukb/field.cgi?id=25530
25531	Diffusion brain MRI > dMRI weighted means	135	Weighted-mean MD in tract middle cerebellar peduncle	http://biobank.ndph.ox.ac.uk/ukb/field.cgi?id=25531
25532	Diffusion brain MRI > dMRI weighted means	135	Weighted-mean MD in tract medial lemniscus (left)	http://biobank.ndph.ox.ac.uk/ukb/field.cgi?id=25532
25533	Diffusion brain MRI > dMRI weighted means	135	Weighted-mean MD in tract medial lemniscus (right)	http://biobank.ndph.ox.ac.uk/ukb/field.cgi?id=25533
25534	Diffusion brain MRI > dMRI weighted means	135	Weighted-mean MD in tract posterior thalamic radiation (left)	http://biobank.ndph.ox.ac.uk/ukb/field.cgi?id=25534
25535	Diffusion brain MRI > dMRI weighted means	135	Weighted-mean MD in tract posterior thalamic radiation (right)	http://biobank.ndph.ox.ac.uk/ukb/field.cgi?id=25535
25536	Diffusion brain MRI > dMRI weighted means	135	Weighted-mean MD in tract superior longitudinal fasciculus (left)	http://biobank.ndph.ox.ac.uk/ukb/field.cgi?id=25536
25537	Diffusion brain MRI > dMRI weighted means	135	Weighted-mean MD in tract superior longitudinal fasciculus (right)	http://biobank.ndph.ox.ac.uk/ukb/field.cgi?id=25537
25538	Diffusion brain MRI > dMRI weighted means	135	Weighted-mean MD in tract superior thalamic radiation (left)	http://biobank.ndph.ox.ac.uk/ukb/field.cgi?id=25538
25539	Diffusion brain MRI > dMRI weighted means	135	Weighted-mean MD in tract superior thalamic radiation (right)	http://biobank.ndph.ox.ac.uk/ukb/field.cgi?id=25539
25540	Diffusion brain MRI > dMRI weighted means	135	Weighted-mean MD in tract uncinate fasciculus (left)	http://biobank.ndph.ox.ac.uk/ukb/field.cgi?id=25540
25541	Diffusion brain MRI > dMRI weighted means	135	Weighted-mean MD in tract uncinate fasciculus (right)	http://biobank.ndph.ox.ac.uk/ukb/field.cgi?id=25541
25542	Diffusion brain MRI > dMRI weighted means	135	Weighted-mean MO in tract acoustic radiation (left)	http://biobank.ndph.ox.ac.uk/ukb/field.cgi?id=25542
25543	Diffusion brain MRI > dMRI weighted means	135	Weighted-mean MO in tract acoustic radiation (right)	http://biobank.ndph.ox.ac.uk/ukb/field.cgi?id=25543
25544	Diffusion brain MRI > dMRI weighted means	135	Weighted-mean MO in tract anterior thalamic radiation (left)	http://biobank.ndph.ox.ac.uk/ukb/field.cgi?id=25544
25545	Diffusion brain MRI > dMRI weighted means	135	Weighted-mean MO in tract anterior thalamic radiation (right)	http://biobank.ndph.ox.ac.uk/ukb/field.cgi?id=25545
25546	Diffusion brain MRI > dMRI weighted means	135	Weighted-mean MO in tract cingulate gyrus part of cingulum (left)	http://biobank.ndph.ox.ac.uk/ukb/field.cgi?id=25546
25547	Diffusion brain MRI > dMRI weighted means	135	Weighted-mean MO in tract cingulate gyrus part of cingulum (right)	http://biobank.ndph.ox.ac.uk/ukb/field.cgi?id=25547
25548	Diffusion brain MRI > dMRI weighted means	135	Weighted-mean MO in tract parahippocampal part of cingulum (left)	http://biobank.ndph.ox.ac.uk/ukb/field.cgi?id=25548
25549	Diffusion brain MRI > dMRI weighted means	135	Weighted-mean MO in tract parahippocampal part of cingulum (right)	http://biobank.ndph.ox.ac.uk/ukb/field.cgi?id=25549
25550	Diffusion brain MRI > dMRI weighted means	135	Weighted-mean MO in tract corticospinal tract (left)	http://biobank.ndph.ox.ac.uk/ukb/field.cgi?id=25550
25551	Diffusion brain MRI > dMRI weighted means	135	Weighted-mean MO in tract corticospinal tract (right)	http://biobank.ndph.ox.ac.uk/ukb/field.cgi?id=25551
25552	Diffusion brain MRI > dMRI weighted means	135	Weighted-mean MO in tract forceps major	http://biobank.ndph.ox.ac.uk/ukb/field.cgi?id=25552
25553	Diffusion brain MRI > dMRI weighted means	135	Weighted-mean MO in tract forceps minor	http://biobank.ndph.ox.ac.uk/ukb/field.cgi?id=25553
25554	Diffusion brain MRI > dMRI weighted means	135	Weighted-mean MO in tract inferior fronto-occipital fasciculus (left)	http://biobank.ndph.ox.ac.uk/ukb/field.cgi?id=25554
25555	Diffusion brain MRI > dMRI weighted means	135	Weighted-mean MO in tract inferior fronto-occipital fasciculus (right)	http://biobank.ndph.ox.ac.uk/ukb/field.cgi?id=25555
25556	Diffusion brain MRI > dMRI weighted means	135	Weighted-mean MO in tract inferior longitudinal fasciculus (left)	http://biobank.ndph.ox.ac.uk/ukb/field.cgi?id=25556
25557	Diffusion brain MRI > dMRI weighted means	135	Weighted-mean MO in tract inferior longitudinal fasciculus (right)	http://biobank.ndph.ox.ac.uk/ukb/field.cgi?id=25557
25558	Diffusion brain MRI > dMRI weighted means	135	Weighted-mean MO in tract middle cerebellar peduncle	http://biobank.ndph.ox.ac.uk/ukb/field.cgi?id=25558
25559	Diffusion brain MRI > dMRI weighted means	135	Weighted-mean MO in tract medial lemniscus (left)	http://biobank.ndph.ox.ac.uk/ukb/field.cgi?id=25559
25560	Diffusion brain MRI > dMRI weighted means	135	Weighted-mean MO in tract medial lemniscus (right)	http://biobank.ndph.ox.ac.uk/ukb/field.cgi?id=25560
25561	Diffusion brain MRI > dMRI weighted means	135	Weighted-mean MO in tract posterior thalamic radiation (left)	http://biobank.ndph.ox.ac.uk/ukb/field.cgi?id=25561
25562	Diffusion brain MRI > dMRI weighted means	135	Weighted-mean MO in tract posterior thalamic radiation (right)	http://biobank.ndph.ox.ac.uk/ukb/field.cgi?id=25562
25563	Diffusion brain MRI > dMRI weighted means	135	Weighted-mean MO in tract superior longitudinal fasciculus (left)	http://biobank.ndph.ox.ac.uk/ukb/field.cgi?id=25563
25564	Diffusion brain MRI > dMRI weighted means	135	Weighted-mean MO in tract superior longitudinal fasciculus (right)	http://biobank.ndph.ox.ac.uk/ukb/field.cgi?id=25564
25565	Diffusion brain MRI > dMRI weighted means	135	Weighted-mean MO in tract superior thalamic radiation (left)	http://biobank.ndph.ox.ac.uk/ukb/field.cgi?id=25565
25566	Diffusion brain MRI > dMRI weighted means	135	Weighted-mean MO in tract superior thalamic radiation (right)	http://biobank.ndph.ox.ac.uk/ukb/field.cgi?id=25566
25567	Diffusion brain MRI > dMRI weighted means	135	Weighted-mean MO in tract uncinate fasciculus (left)	http://biobank.ndph.ox.ac.uk/ukb/field.cgi?id=25567
25568	Diffusion brain MRI > dMRI weighted means	135	Weighted-mean MO in tract uncinate fasciculus (right)	http://biobank.ndph.ox.ac.uk/ukb/field.cgi?id=25568
25569	Diffusion brain MRI > dMRI weighted means	135	Weighted-mean L1 in tract acoustic radiation (left)	http://biobank.ndph.ox.ac.uk/ukb/field.cgi?id=25569
25570	Diffusion brain MRI > dMRI weighted means	135	Weighted-mean L1 in tract acoustic radiation (right)	http://biobank.ndph.ox.ac.uk/ukb/field.cgi?id=25570
25571	Diffusion brain MRI > dMRI weighted means	135	Weighted-mean L1 in tract anterior thalamic radiation (left)	http://biobank.ndph.ox.ac.uk/ukb/field.cgi?id=25571
25572	Diffusion brain MRI > dMRI weighted means	135	Weighted-mean L1 in tract anterior thalamic radiation (right)	http://biobank.ndph.ox.ac.uk/ukb/field.cgi?id=25572
25573	Diffusion brain MRI > dMRI weighted means	135	Weighted-mean L1 in tract cingulate gyrus part of cingulum (left)	http://biobank.ndph.ox.ac.uk/ukb/field.cgi?id=25573
25574	Diffusion brain MRI > dMRI weighted means	135	Weighted-mean L1 in tract cingulate gyrus part of cingulum (right)	http://biobank.ndph.ox.ac.uk/ukb/field.cgi?id=25574
25575	Diffusion brain MRI > dMRI weighted means	135	Weighted-mean L1 in tract parahippocampal part of cingulum (left)	http://biobank.ndph.ox.ac.uk/ukb/field.cgi?id=25575
25576	Diffusion brain MRI > dMRI weighted means	135	Weighted-mean L1 in tract parahippocampal part of cingulum (right)	http://biobank.ndph.ox.ac.uk/ukb/field.cgi?id=25576
25577	Diffusion brain MRI > dMRI weighted means	135	Weighted-mean L1 in tract corticospinal tract (left)	http://biobank.ndph.ox.ac.uk/ukb/field.cgi?id=25577
25578	Diffusion brain MRI > dMRI weighted means	135	Weighted-mean L1 in tract corticospinal tract (right)	http://biobank.ndph.ox.ac.uk/ukb/field.cgi?id=25578
25579	Diffusion brain MRI > dMRI weighted means	135	Weighted-mean L1 in tract forceps major	http://biobank.ndph.ox.ac.uk/ukb/field.cgi?id=25579
25580	Diffusion brain MRI > dMRI weighted means	135	Weighted-mean L1 in tract forceps minor	http://biobank.ndph.ox.ac.uk/ukb/field.cgi?id=25580
25581	Diffusion brain MRI > dMRI weighted means	135	Weighted-mean L1 in tract inferior fronto-occipital fasciculus (left)	http://biobank.ndph.ox.ac.uk/ukb/field.cgi?id=25581
25582	Diffusion brain MRI > dMRI weighted means	135	Weighted-mean L1 in tract inferior fronto-occipital fasciculus (right)	http://biobank.ndph.ox.ac.uk/ukb/field.cgi?id=25582
25583	Diffusion brain MRI > dMRI weighted means	135	Weighted-mean L1 in tract inferior longitudinal fasciculus (left)	http://biobank.ndph.ox.ac.uk/ukb/field.cgi?id=25583
25584	Diffusion brain MRI > dMRI weighted means	135	Weighted-mean L1 in tract inferior longitudinal fasciculus (right)	http://biobank.ndph.ox.ac.uk/ukb/field.cgi?id=25584
25585	Diffusion brain MRI > dMRI weighted means	135	Weighted-mean L1 in tract middle cerebellar peduncle	http://biobank.ndph.ox.ac.uk/ukb/field.cgi?id=25585
25586	Diffusion brain MRI > dMRI weighted means	135	Weighted-mean L1 in tract medial lemniscus (left)	http://biobank.ndph.ox.ac.uk/ukb/field.cgi?id=25586
25587	Diffusion brain MRI > dMRI weighted means	135	Weighted-mean L1 in tract medial lemniscus (right)	http://biobank.ndph.ox.ac.uk/ukb/field.cgi?id=25587
25588	Diffusion brain MRI > dMRI weighted means	135	Weighted-mean L1 in tract posterior thalamic radiation (left)	http://biobank.ndph.ox.ac.uk/ukb/field.cgi?id=25588
25589	Diffusion brain MRI > dMRI weighted means	135	Weighted-mean L1 in tract posterior thalamic radiation (right)	http://biobank.ndph.ox.ac.uk/ukb/field.cgi?id=25589
25590	Diffusion brain MRI > dMRI weighted means	135	Weighted-mean L1 in tract superior longitudinal fasciculus (left)	http://biobank.ndph.ox.ac.uk/ukb/field.cgi?id=25590
25591	Diffusion brain MRI > dMRI weighted means	135	Weighted-mean L1 in tract superior longitudinal fasciculus (right)	http://biobank.ndph.ox.ac.uk/ukb/field.cgi?id=25591
25592	Diffusion brain MRI > dMRI weighted means	135	Weighted-mean L1 in tract superior thalamic radiation (left)	http://biobank.ndph.ox.ac.uk/ukb/field.cgi?id=25592
25593	Diffusion brain MRI > dMRI weighted means	135	Weighted-mean L1 in tract superior thalamic radiation (right)	http://biobank.ndph.ox.ac.uk/ukb/field.cgi?id=25593
25594	Diffusion brain MRI > dMRI weighted means	135	Weighted-mean L1 in tract uncinate fasciculus (left)	http://biobank.ndph.ox.ac.uk/ukb/field.cgi?id=25594
25595	Diffusion brain MRI > dMRI weighted means	135	Weighted-mean L1 in tract uncinate fasciculus (right)	http://biobank.ndph.ox.ac.uk/ukb/field.cgi?id=25595
25596	Diffusion brain MRI > dMRI weighted means	135	Weighted-mean L2 in tract acoustic radiation (left)	http://biobank.ndph.ox.ac.uk/ukb/field.cgi?id=25596
25597	Diffusion brain MRI > dMRI weighted means	135	Weighted-mean L2 in tract acoustic radiation (right)	http://biobank.ndph.ox.ac.uk/ukb/field.cgi?id=25597
25598	Diffusion brain MRI > dMRI weighted means	135	Weighted-mean L2 in tract anterior thalamic radiation (left)	http://biobank.ndph.ox.ac.uk/ukb/field.cgi?id=25598
25599	Diffusion brain MRI > dMRI weighted means	135	Weighted-mean L2 in tract anterior thalamic radiation (right)	http://biobank.ndph.ox.ac.uk/ukb/field.cgi?id=25599
25600	Diffusion brain MRI > dMRI weighted means	135	Weighted-mean L2 in tract cingulate gyrus part of cingulum (left)	http://biobank.ndph.ox.ac.uk/ukb/field.cgi?id=25600
25601	Diffusion brain MRI > dMRI weighted means	135	Weighted-mean L2 in tract cingulate gyrus part of cingulum (right)	http://biobank.ndph.ox.ac.uk/ukb/field.cgi?id=25601
25602	Diffusion brain MRI > dMRI weighted means	135	Weighted-mean L2 in tract parahippocampal part of cingulum (left)	http://biobank.ndph.ox.ac.uk/ukb/field.cgi?id=25602
25603	Diffusion brain MRI > dMRI weighted means	135	Weighted-mean L2 in tract parahippocampal part of cingulum (right)	http://biobank.ndph.ox.ac.uk/ukb/field.cgi?id=25603
25604	Diffusion brain MRI > dMRI weighted means	135	Weighted-mean L2 in tract corticospinal tract (left)	http://biobank.ndph.ox.ac.uk/ukb/field.cgi?id=25604
25605	Diffusion brain MRI > dMRI weighted means	135	Weighted-mean L2 in tract corticospinal tract (right)	http://biobank.ndph.ox.ac.uk/ukb/field.cgi?id=25605
25606	Diffusion brain MRI > dMRI weighted means	135	Weighted-mean L2 in tract forceps major	http://biobank.ndph.ox.ac.uk/ukb/field.cgi?id=25606
25607	Diffusion brain MRI > dMRI weighted means	135	Weighted-mean L2 in tract forceps minor	http://biobank.ndph.ox.ac.uk/ukb/field.cgi?id=25607
25608	Diffusion brain MRI > dMRI weighted means	135	Weighted-mean L2 in tract inferior fronto-occipital fasciculus (left)	http://biobank.ndph.ox.ac.uk/ukb/field.cgi?id=25608
25609	Diffusion brain MRI > dMRI weighted means	135	Weighted-mean L2 in tract inferior fronto-occipital fasciculus (right)	http://biobank.ndph.ox.ac.uk/ukb/field.cgi?id=25609
25610	Diffusion brain MRI > dMRI weighted means	135	Weighted-mean L2 in tract inferior longitudinal fasciculus (left)	http://biobank.ndph.ox.ac.uk/ukb/field.cgi?id=25610
25611	Diffusion brain MRI > dMRI weighted means	135	Weighted-mean L2 in tract inferior longitudinal fasciculus (right)	http://biobank.ndph.ox.ac.uk/ukb/field.cgi?id=25611
25612	Diffusion brain MRI > dMRI weighted means	135	Weighted-mean L2 in tract middle cerebellar peduncle	http://biobank.ndph.ox.ac.uk/ukb/field.cgi?id=25612
25613	Diffusion brain MRI > dMRI weighted means	135	Weighted-mean L2 in tract medial lemniscus (left)	http://biobank.ndph.ox.ac.uk/ukb/field.cgi?id=25613
25614	Diffusion brain MRI > dMRI weighted means	135	Weighted-mean L2 in tract medial lemniscus (right)	http://biobank.ndph.ox.ac.uk/ukb/field.cgi?id=25614
25615	Diffusion brain MRI > dMRI weighted means	135	Weighted-mean L2 in tract posterior thalamic radiation (left)	http://biobank.ndph.ox.ac.uk/ukb/field.cgi?id=25615
25616	Diffusion brain MRI > dMRI weighted means	135	Weighted-mean L2 in tract posterior thalamic radiation (right)	http://biobank.ndph.ox.ac.uk/ukb/field.cgi?id=25616
25617	Diffusion brain MRI > dMRI weighted means	135	Weighted-mean L2 in tract superior longitudinal fasciculus (left)	http://biobank.ndph.ox.ac.uk/ukb/field.cgi?id=25617
25618	Diffusion brain MRI > dMRI weighted means	135	Weighted-mean L2 in tract superior longitudinal fasciculus (right)	http://biobank.ndph.ox.ac.uk/ukb/field.cgi?id=25618
25619	Diffusion brain MRI > dMRI weighted means	135	Weighted-mean L2 in tract superior thalamic radiation (left)	http://biobank.ndph.ox.ac.uk/ukb/field.cgi?id=25619
25620	Diffusion brain MRI > dMRI weighted means	135	Weighted-mean L2 in tract superior thalamic radiation (right)	http://biobank.ndph.ox.ac.uk/ukb/field.cgi?id=25620
25621	Diffusion brain MRI > dMRI weighted means	135	Weighted-mean L2 in tract uncinate fasciculus (left)	http://biobank.ndph.ox.ac.uk/ukb/field.cgi?id=25621
25622	Diffusion brain MRI > dMRI weighted means	135	Weighted-mean L2 in tract uncinate fasciculus (right)	http://biobank.ndph.ox.ac.uk/ukb/field.cgi?id=25622
25623	Diffusion brain MRI > dMRI weighted means	135	Weighted-mean L3 in tract acoustic radiation (left)	http://biobank.ndph.ox.ac.uk/ukb/field.cgi?id=25623
25624	Diffusion brain MRI > dMRI weighted means	135	Weighted-mean L3 in tract acoustic radiation (right)	http://biobank.ndph.ox.ac.uk/ukb/field.cgi?id=25624
25625	Diffusion brain MRI > dMRI weighted means	135	Weighted-mean L3 in tract anterior thalamic radiation (left)	http://biobank.ndph.ox.ac.uk/ukb/field.cgi?id=25625
25626	Diffusion brain MRI > dMRI weighted means	135	Weighted-mean L3 in tract anterior thalamic radiation (right)	http://biobank.ndph.ox.ac.uk/ukb/field.cgi?id=25626
25627	Diffusion brain MRI > dMRI weighted means	135	Weighted-mean L3 in tract cingulate gyrus part of cingulum (left)	http://biobank.ndph.ox.ac.uk/ukb/field.cgi?id=25627
25628	Diffusion brain MRI > dMRI weighted means	135	Weighted-mean L3 in tract cingulate gyrus part of cingulum (right)	http://biobank.ndph.ox.ac.uk/ukb/field.cgi?id=25628
25629	Diffusion brain MRI > dMRI weighted means	135	Weighted-mean L3 in tract parahippocampal part of cingulum (left)	http://biobank.ndph.ox.ac.uk/ukb/field.cgi?id=25629
25630	Diffusion brain MRI > dMRI weighted means	135	Weighted-mean L3 in tract parahippocampal part of cingulum (right)	http://biobank.ndph.ox.ac.uk/ukb/field.cgi?id=25630
25631	Diffusion brain MRI > dMRI weighted means	135	Weighted-mean L3 in tract corticospinal tract (left)	http://biobank.ndph.ox.ac.uk/ukb/field.cgi?id=25631
25632	Diffusion brain MRI > dMRI weighted means	135	Weighted-mean L3 in tract corticospinal tract (right)	http://biobank.ndph.ox.ac.uk/ukb/field.cgi?id=25632
25633	Diffusion brain MRI > dMRI weighted means	135	Weighted-mean L3 in tract forceps major	http://biobank.ndph.ox.ac.uk/ukb/field.cgi?id=25633
25634	Diffusion brain MRI > dMRI weighted means	135	Weighted-mean L3 in tract forceps minor	http://biobank.ndph.ox.ac.uk/ukb/field.cgi?id=25634
25635	Diffusion brain MRI > dMRI weighted means	135	Weighted-mean L3 in tract inferior fronto-occipital fasciculus (left)	http://biobank.ndph.ox.ac.uk/ukb/field.cgi?id=25635
25636	Diffusion brain MRI > dMRI weighted means	135	Weighted-mean L3 in tract inferior fronto-occipital fasciculus (right)	http://biobank.ndph.ox.ac.uk/ukb/field.cgi?id=25636
25637	Diffusion brain MRI > dMRI weighted means	135	Weighted-mean L3 in tract inferior longitudinal fasciculus (left)	http://biobank.ndph.ox.ac.uk/ukb/field.cgi?id=25637
25638	Diffusion brain MRI > dMRI weighted means	135	Weighted-mean L3 in tract inferior longitudinal fasciculus (right)	http://biobank.ndph.ox.ac.uk/ukb/field.cgi?id=25638
25639	Diffusion brain MRI > dMRI weighted means	135	Weighted-mean L3 in tract middle cerebellar peduncle	http://biobank.ndph.ox.ac.uk/ukb/field.cgi?id=25639
25640	Diffusion brain MRI > dMRI weighted means	135	Weighted-mean L3 in tract medial lemniscus (left)	http://biobank.ndph.ox.ac.uk/ukb/field.cgi?id=25640
25641	Diffusion brain MRI > dMRI weighted means	135	Weighted-mean L3 in tract medial lemniscus (right)	http://biobank.ndph.ox.ac.uk/ukb/field.cgi?id=25641
25642	Diffusion brain MRI > dMRI weighted means	135	Weighted-mean L3 in tract posterior thalamic radiation (left)	http://biobank.ndph.ox.ac.uk/ukb/field.cgi?id=25642
25643	Diffusion brain MRI > dMRI weighted means	135	Weighted-mean L3 in tract posterior thalamic radiation (right)	http://biobank.ndph.ox.ac.uk/ukb/field.cgi?id=25643
25644	Diffusion brain MRI > dMRI weighted means	135	Weighted-mean L3 in tract superior longitudinal fasciculus (left)	http://biobank.ndph.ox.ac.uk/ukb/field.cgi?id=25644
25645	Diffusion brain MRI > dMRI weighted means	135	Weighted-mean L3 in tract superior longitudinal fasciculus (right)	http://biobank.ndph.ox.ac.uk/ukb/field.cgi?id=25645
25646	Diffusion brain MRI > dMRI weighted means	135	Weighted-mean L3 in tract superior thalamic radiation (left)	http://biobank.ndph.ox.ac.uk/ukb/field.cgi?id=25646
25647	Diffusion brain MRI > dMRI weighted means	135	Weighted-mean L3 in tract superior thalamic radiation (right)	http://biobank.ndph.ox.ac.uk/ukb/field.cgi?id=25647
25648	Diffusion brain MRI > dMRI weighted means	135	Weighted-mean L3 in tract uncinate fasciculus (left)	http://biobank.ndph.ox.ac.uk/ukb/field.cgi?id=25648
25649	Diffusion brain MRI > dMRI weighted means	135	Weighted-mean L3 in tract uncinate fasciculus (right)	http://biobank.ndph.ox.ac.uk/ukb/field.cgi?id=25649
25650	Diffusion brain MRI > dMRI weighted means	135	Weighted-mean ICVF in tract acoustic radiation (left)	http://biobank.ndph.ox.ac.uk/ukb/field.cgi?id=25650
25651	Diffusion brain MRI > dMRI weighted means	135	Weighted-mean ICVF in tract acoustic radiation (right)	http://biobank.ndph.ox.ac.uk/ukb/field.cgi?id=25651
25652	Diffusion brain MRI > dMRI weighted means	135	Weighted-mean ICVF in tract anterior thalamic radiation (left)	http://biobank.ndph.ox.ac.uk/ukb/field.cgi?id=25652
25653	Diffusion brain MRI > dMRI weighted means	135	Weighted-mean ICVF in tract anterior thalamic radiation (right)	http://biobank.ndph.ox.ac.uk/ukb/field.cgi?id=25653
25654	Diffusion brain MRI > dMRI weighted means	135	Weighted-mean ICVF in tract cingulate gyrus part of cingulum (left)	http://biobank.ndph.ox.ac.uk/ukb/field.cgi?id=25654
25655	Diffusion brain MRI > dMRI weighted means	135	Weighted-mean ICVF in tract cingulate gyrus part of cingulum (right)	http://biobank.ndph.ox.ac.uk/ukb/field.cgi?id=25655
25656	Diffusion brain MRI > dMRI weighted means	135	Weighted-mean ICVF in tract parahippocampal part of cingulum (left)	http://biobank.ndph.ox.ac.uk/ukb/field.cgi?id=25656
25657	Diffusion brain MRI > dMRI weighted means	135	Weighted-mean ICVF in tract parahippocampal part of cingulum (right)	http://biobank.ndph.ox.ac.uk/ukb/field.cgi?id=25657
25658	Diffusion brain MRI > dMRI weighted means	135	Weighted-mean ICVF in tract corticospinal tract (left)	http://biobank.ndph.ox.ac.uk/ukb/field.cgi?id=25658
25659	Diffusion brain MRI > dMRI weighted means	135	Weighted-mean ICVF in tract corticospinal tract (right)	http://biobank.ndph.ox.ac.uk/ukb/field.cgi?id=25659
25660	Diffusion brain MRI > dMRI weighted means	135	Weighted-mean ICVF in tract forceps major	http://biobank.ndph.ox.ac.uk/ukb/field.cgi?id=25660
25661	Diffusion brain MRI > dMRI weighted means	135	Weighted-mean ICVF in tract forceps minor	http://biobank.ndph.ox.ac.uk/ukb/field.cgi?id=25661
25662	Diffusion brain MRI > dMRI weighted means	135	Weighted-mean ICVF in tract inferior fronto-occipital fasciculus (left)	http://biobank.ndph.ox.ac.uk/ukb/field.cgi?id=25662
25663	Diffusion brain MRI > dMRI weighted means	135	Weighted-mean ICVF in tract inferior fronto-occipital fasciculus (right)	http://biobank.ndph.ox.ac.uk/ukb/field.cgi?id=25663
25664	Diffusion brain MRI > dMRI weighted means	135	Weighted-mean ICVF in tract inferior longitudinal fasciculus (left)	http://biobank.ndph.ox.ac.uk/ukb/field.cgi?id=25664
25665	Diffusion brain MRI > dMRI weighted means	135	Weighted-mean ICVF in tract inferior longitudinal fasciculus (right)	http://biobank.ndph.ox.ac.uk/ukb/field.cgi?id=25665
25666	Diffusion brain MRI > dMRI weighted means	135	Weighted-mean ICVF in tract middle cerebellar peduncle	http://biobank.ndph.ox.ac.uk/ukb/field.cgi?id=25666
25667	Diffusion brain MRI > dMRI weighted means	135	Weighted-mean ICVF in tract medial lemniscus (left)	http://biobank.ndph.ox.ac.uk/ukb/field.cgi?id=25667
25668	Diffusion brain MRI > dMRI weighted means	135	Weighted-mean ICVF in tract medial lemniscus (right)	http://biobank.ndph.ox.ac.uk/ukb/field.cgi?id=25668
25669	Diffusion brain MRI > dMRI weighted means	135	Weighted-mean ICVF in tract posterior thalamic radiation (left)	http://biobank.ndph.ox.ac.uk/ukb/field.cgi?id=25669
25670	Diffusion brain MRI > dMRI weighted means	135	Weighted-mean ICVF in tract posterior thalamic radiation (right)	http://biobank.ndph.ox.ac.uk/ukb/field.cgi?id=25670
25671	Diffusion brain MRI > dMRI weighted means	135	Weighted-mean ICVF in tract superior longitudinal fasciculus (left)	http://biobank.ndph.ox.ac.uk/ukb/field.cgi?id=25671
25672	Diffusion brain MRI > dMRI weighted means	135	Weighted-mean ICVF in tract superior longitudinal fasciculus (right)	http://biobank.ndph.ox.ac.uk/ukb/field.cgi?id=25672
25673	Diffusion brain MRI > dMRI weighted means	135	Weighted-mean ICVF in tract superior thalamic radiation (left)	http://biobank.ndph.ox.ac.uk/ukb/field.cgi?id=25673
25674	Diffusion brain MRI > dMRI weighted means	135	Weighted-mean ICVF in tract superior thalamic radiation (right)	http://biobank.ndph.ox.ac.uk/ukb/field.cgi?id=25674
25675	Diffusion brain MRI > dMRI weighted means	135	Weighted-mean ICVF in tract uncinate fasciculus (left)	http://biobank.ndph.ox.ac.uk/ukb/field.cgi?id=25675
25676	Diffusion brain MRI > dMRI weighted means	135	Weighted-mean ICVF in tract uncinate fasciculus (right)	http://biobank.ndph.ox.ac.uk/ukb/field.cgi?id=25676
25677	Diffusion brain MRI > dMRI weighted means	135	Weighted-mean OD in tract acoustic radiation (left)	http://biobank.ndph.ox.ac.uk/ukb/field.cgi?id=25677
25678	Diffusion brain MRI > dMRI weighted means	135	Weighted-mean OD in tract acoustic radiation (right)	http://biobank.ndph.ox.ac.uk/ukb/field.cgi?id=25678
25679	Diffusion brain MRI > dMRI weighted means	135	Weighted-mean OD in tract anterior thalamic radiation (left)	http://biobank.ndph.ox.ac.uk/ukb/field.cgi?id=25679
25680	Diffusion brain MRI > dMRI weighted means	135	Weighted-mean OD in tract anterior thalamic radiation (right)	http://biobank.ndph.ox.ac.uk/ukb/field.cgi?id=25680
25681	Diffusion brain MRI > dMRI weighted means	135	Weighted-mean OD in tract cingulate gyrus part of cingulum (left)	http://biobank.ndph.ox.ac.uk/ukb/field.cgi?id=25681
25682	Diffusion brain MRI > dMRI weighted means	135	Weighted-mean OD in tract cingulate gyrus part of cingulum (right)	http://biobank.ndph.ox.ac.uk/ukb/field.cgi?id=25682
25683	Diffusion brain MRI > dMRI weighted means	135	Weighted-mean OD in tract parahippocampal part of cingulum (left)	http://biobank.ndph.ox.ac.uk/ukb/field.cgi?id=25683
25684	Diffusion brain MRI > dMRI weighted means	135	Weighted-mean OD in tract parahippocampal part of cingulum (right)	http://biobank.ndph.ox.ac.uk/ukb/field.cgi?id=25684
25685	Diffusion brain MRI > dMRI weighted means	135	Weighted-mean OD in tract corticospinal tract (left)	http://biobank.ndph.ox.ac.uk/ukb/field.cgi?id=25685
25686	Diffusion brain MRI > dMRI weighted means	135	Weighted-mean OD in tract corticospinal tract (right)	http://biobank.ndph.ox.ac.uk/ukb/field.cgi?id=25686
25687	Diffusion brain MRI > dMRI weighted means	135	Weighted-mean OD in tract forceps major	http://biobank.ndph.ox.ac.uk/ukb/field.cgi?id=25687
25688	Diffusion brain MRI > dMRI weighted means	135	Weighted-mean OD in tract forceps minor	http://biobank.ndph.ox.ac.uk/ukb/field.cgi?id=25688
25689	Diffusion brain MRI > dMRI weighted means	135	Weighted-mean OD in tract inferior fronto-occipital fasciculus (left)	http://biobank.ndph.ox.ac.uk/ukb/field.cgi?id=25689
25690	Diffusion brain MRI > dMRI weighted means	135	Weighted-mean OD in tract inferior fronto-occipital fasciculus (right)	http://biobank.ndph.ox.ac.uk/ukb/field.cgi?id=25690
25691	Diffusion brain MRI > dMRI weighted means	135	Weighted-mean OD in tract inferior longitudinal fasciculus (left)	http://biobank.ndph.ox.ac.uk/ukb/field.cgi?id=25691
25692	Diffusion brain MRI > dMRI weighted means	135	Weighted-mean OD in tract inferior longitudinal fasciculus (right)	http://biobank.ndph.ox.ac.uk/ukb/field.cgi?id=25692
25693	Diffusion brain MRI > dMRI weighted means	135	Weighted-mean OD in tract middle cerebellar peduncle	http://biobank.ndph.ox.ac.uk/ukb/field.cgi?id=25693
25694	Diffusion brain MRI > dMRI weighted means	135	Weighted-mean OD in tract medial lemniscus (left)	http://biobank.ndph.ox.ac.uk/ukb/field.cgi?id=25694
25695	Diffusion brain MRI > dMRI weighted means	135	Weighted-mean OD in tract medial lemniscus (right)	http://biobank.ndph.ox.ac.uk/ukb/field.cgi?id=25695
25696	Diffusion brain MRI > dMRI weighted means	135	Weighted-mean OD in tract posterior thalamic radiation (left)	http://biobank.ndph.ox.ac.uk/ukb/field.cgi?id=25696
25697	Diffusion brain MRI > dMRI weighted means	135	Weighted-mean OD in tract posterior thalamic radiation (right)	http://biobank.ndph.ox.ac.uk/ukb/field.cgi?id=25697
25698	Diffusion brain MRI > dMRI weighted means	135	Weighted-mean OD in tract superior longitudinal fasciculus (left)	http://biobank.ndph.ox.ac.uk/ukb/field.cgi?id=25698
25699	Diffusion brain MRI > dMRI weighted means	135	Weighted-mean OD in tract superior longitudinal fasciculus (right)	http://biobank.ndph.ox.ac.uk/ukb/field.cgi?id=25699
25700	Diffusion brain MRI > dMRI weighted means	135	Weighted-mean OD in tract superior thalamic radiation (left)	http://biobank.ndph.ox.ac.uk/ukb/field.cgi?id=25700
25701	Diffusion brain MRI > dMRI weighted means	135	Weighted-mean OD in tract superior thalamic radiation (right)	http://biobank.ndph.ox.ac.uk/ukb/field.cgi?id=25701
25702	Diffusion brain MRI > dMRI weighted means	135	Weighted-mean OD in tract uncinate fasciculus (left)	http://biobank.ndph.ox.ac.uk/ukb/field.cgi?id=25702
25703	Diffusion brain MRI > dMRI weighted means	135	Weighted-mean OD in tract uncinate fasciculus (right)	http://biobank.ndph.ox.ac.uk/ukb/field.cgi?id=25703
25704	Diffusion brain MRI > dMRI weighted means	135	Weighted-mean ISOVF in tract acoustic radiation (left)	http://biobank.ndph.ox.ac.uk/ukb/field.cgi?id=25704
25705	Diffusion brain MRI > dMRI weighted means	135	Weighted-mean ISOVF in tract acoustic radiation (right)	http://biobank.ndph.ox.ac.uk/ukb/field.cgi?id=25705
25706	Diffusion brain MRI > dMRI weighted means	135	Weighted-mean ISOVF in tract anterior thalamic radiation (left)	http://biobank.ndph.ox.ac.uk/ukb/field.cgi?id=25706
25707	Diffusion brain MRI > dMRI weighted means	135	Weighted-mean ISOVF in tract anterior thalamic radiation (right)	http://biobank.ndph.ox.ac.uk/ukb/field.cgi?id=25707
25708	Diffusion brain MRI > dMRI weighted means	135	Weighted-mean ISOVF in tract cingulate gyrus part of cingulum (left)	http://biobank.ndph.ox.ac.uk/ukb/field.cgi?id=25708
25709	Diffusion brain MRI > dMRI weighted means	135	Weighted-mean ISOVF in tract cingulate gyrus part of cingulum (right)	http://biobank.ndph.ox.ac.uk/ukb/field.cgi?id=25709
25710	Diffusion brain MRI > dMRI weighted means	135	Weighted-mean ISOVF in tract parahippocampal part of cingulum (left)	http://biobank.ndph.ox.ac.uk/ukb/field.cgi?id=25710
25711	Diffusion brain MRI > dMRI weighted means	135	Weighted-mean ISOVF in tract parahippocampal part of cingulum (right)	http://biobank.ndph.ox.ac.uk/ukb/field.cgi?id=25711
25712	Diffusion brain MRI > dMRI weighted means	135	Weighted-mean ISOVF in tract corticospinal tract (left)	http://biobank.ndph.ox.ac.uk/ukb/field.cgi?id=25712
25713	Diffusion brain MRI > dMRI weighted means	135	Weighted-mean ISOVF in tract corticospinal tract (right)	http://biobank.ndph.ox.ac.uk/ukb/field.cgi?id=25713
25714	Diffusion brain MRI > dMRI weighted means	135	Weighted-mean ISOVF in tract forceps major	http://biobank.ndph.ox.ac.uk/ukb/field.cgi?id=25714
25715	Diffusion brain MRI > dMRI weighted means	135	Weighted-mean ISOVF in tract forceps minor	http://biobank.ndph.ox.ac.uk/ukb/field.cgi?id=25715
25716	Diffusion brain MRI > dMRI weighted means	135	Weighted-mean ISOVF in tract inferior fronto-occipital fasciculus (left)	http://biobank.ndph.ox.ac.uk/ukb/field.cgi?id=25716
25717	Diffusion brain MRI > dMRI weighted means	135	Weighted-mean ISOVF in tract inferior fronto-occipital fasciculus (right)	http://biobank.ndph.ox.ac.uk/ukb/field.cgi?id=25717
25718	Diffusion brain MRI > dMRI weighted means	135	Weighted-mean ISOVF in tract inferior longitudinal fasciculus (left)	http://biobank.ndph.ox.ac.uk/ukb/field.cgi?id=25718
25719	Diffusion brain MRI > dMRI weighted means	135	Weighted-mean ISOVF in tract inferior longitudinal fasciculus (right)	http://biobank.ndph.ox.ac.uk/ukb/field.cgi?id=25719
25720	Diffusion brain MRI > dMRI weighted means	135	Weighted-mean ISOVF in tract middle cerebellar peduncle	http://biobank.ndph.ox.ac.uk/ukb/field.cgi?id=25720
25721	Diffusion brain MRI > dMRI weighted means	135	Weighted-mean ISOVF in tract medial lemniscus (left)	http://biobank.ndph.ox.ac.uk/ukb/field.cgi?id=25721
25722	Diffusion brain MRI > dMRI weighted means	135	Weighted-mean ISOVF in tract medial lemniscus (right)	http://biobank.ndph.ox.ac.uk/ukb/field.cgi?id=25722
25723	Diffusion brain MRI > dMRI weighted means	135	Weighted-mean ISOVF in tract posterior thalamic radiation (left)	http://biobank.ndph.ox.ac.uk/ukb/field.cgi?id=25723
25724	Diffusion brain MRI > dMRI weighted means	135	Weighted-mean ISOVF in tract posterior thalamic radiation (right)	http://biobank.ndph.ox.ac.uk/ukb/field.cgi?id=25724
25725	Diffusion brain MRI > dMRI weighted means	135	Weighted-mean ISOVF in tract superior longitudinal fasciculus (left)	http://biobank.ndph.ox.ac.uk/ukb/field.cgi?id=25725
25726	Diffusion brain MRI > dMRI weighted means	135	Weighted-mean ISOVF in tract superior longitudinal fasciculus (right)	http://biobank.ndph.ox.ac.uk/ukb/field.cgi?id=25726
25727	Diffusion brain MRI > dMRI weighted means	135	Weighted-mean ISOVF in tract superior thalamic radiation (left)	http://biobank.ndph.ox.ac.uk/ukb/field.cgi?id=25727
25728	Diffusion brain MRI > dMRI weighted means	135	Weighted-mean ISOVF in tract superior thalamic radiation (right)	http://biobank.ndph.ox.ac.uk/ukb/field.cgi?id=25728
25729	Diffusion brain MRI > dMRI weighted means	135	Weighted-mean ISOVF in tract uncinate fasciculus (left)	http://biobank.ndph.ox.ac.uk/ukb/field.cgi?id=25729
25730	Diffusion brain MRI > dMRI weighted means	135	Weighted-mean ISOVF in tract uncinate fasciculus (right)	http://biobank.ndph.ox.ac.uk/ukb/field.cgi?id=25730
25731	T1 structural brain MRI	110	Discrepancy between T1 brain image and standard-space brain template (linearly-aligned)	http://biobank.ndph.ox.ac.uk/ukb/field.cgi?id=25731
25732	T1 structural brain MRI	110	Discrepancy between T1 brain image and standard-space brain template (nonlinearly-aligned)	http://biobank.ndph.ox.ac.uk/ukb/field.cgi?id=25732
25733	T1 structural brain MRI	110	Amount of warping applied to non-linearly align T1 brain image to standard-space	http://biobank.ndph.ox.ac.uk/ukb/field.cgi?id=25733
25734	T1 structural brain MRI	110	Inverted signal-to-noise ratio in T1	http://biobank.ndph.ox.ac.uk/ukb/field.cgi?id=25734
25735	T1 structural brain MRI	110	Inverted contrast-to-noise ratio in T1	http://biobank.ndph.ox.ac.uk/ukb/field.cgi?id=25735
25736	T2-weighted brain MRI	112	Discrepancy between T2 FLAIR brain image and T1 brain image	http://biobank.ndph.ox.ac.uk/ukb/field.cgi?id=25736
25756	T1 structural brain MRI	110	Scanner lateral (X) brain position	http://biobank.ndph.ox.ac.uk/ukb/field.cgi?id=25756
25757	T1 structural brain MRI	110	Scanner transverse (Y) brain position	http://biobank.ndph.ox.ac.uk/ukb/field.cgi?id=25757
25758	T1 structural brain MRI	110	Scanner longitudinal (Z) brain position	http://biobank.ndph.ox.ac.uk/ukb/field.cgi?id=25758
25759	T1 structural brain MRI	110	Scanner table position	http://biobank.ndph.ox.ac.uk/ukb/field.cgi?id=25759
25781	T2-weighted brain MRI	112	Total volume of white matter hyperintensities (from T1 and T2_FLAIR images)	http://biobank.ndph.ox.ac.uk/ukb/field.cgi?id=25781
25782	T1 structural brain MRI > Regional grey matter volumes (FAST)	1101	Volume of grey matter in Frontal Pole (left)	http://biobank.ndph.ox.ac.uk/ukb/field.cgi?id=25782
25783	T1 structural brain MRI > Regional grey matter volumes (FAST)	1101	Volume of grey matter in Frontal Pole (right)	http://biobank.ndph.ox.ac.uk/ukb/field.cgi?id=25783
25784	T1 structural brain MRI > Regional grey matter volumes (FAST)	1101	Volume of grey matter in Insular Cortex (left)	http://biobank.ndph.ox.ac.uk/ukb/field.cgi?id=25784
25785	T1 structural brain MRI > Regional grey matter volumes (FAST)	1101	Volume of grey matter in Insular Cortex (right)	http://biobank.ndph.ox.ac.uk/ukb/field.cgi?id=25785
25786	T1 structural brain MRI > Regional grey matter volumes (FAST)	1101	Volume of grey matter in Superior Frontal Gyrus (left)	http://biobank.ndph.ox.ac.uk/ukb/field.cgi?id=25786
25787	T1 structural brain MRI > Regional grey matter volumes (FAST)	1101	Volume of grey matter in Superior Frontal Gyrus (right)	http://biobank.ndph.ox.ac.uk/ukb/field.cgi?id=25787
25788	T1 structural brain MRI > Regional grey matter volumes (FAST)	1101	Volume of grey matter in Middle Frontal Gyrus (left)	http://biobank.ndph.ox.ac.uk/ukb/field.cgi?id=25788
25789	T1 structural brain MRI > Regional grey matter volumes (FAST)	1101	Volume of grey matter in Middle Frontal Gyrus (right)	http://biobank.ndph.ox.ac.uk/ukb/field.cgi?id=25789
25790	T1 structural brain MRI > Regional grey matter volumes (FAST)	1101	Volume of grey matter in Inferior Frontal Gyrus, pars triangularis (left)	http://biobank.ndph.ox.ac.uk/ukb/field.cgi?id=25790
25791	T1 structural brain MRI > Regional grey matter volumes (FAST)	1101	Volume of grey matter in Inferior Frontal Gyrus, pars triangularis (right)	http://biobank.ndph.ox.ac.uk/ukb/field.cgi?id=25791
25792	T1 structural brain MRI > Regional grey matter volumes (FAST)	1101	Volume of grey matter in Inferior Frontal Gyrus, pars opercularis (left)	http://biobank.ndph.ox.ac.uk/ukb/field.cgi?id=25792
25793	T1 structural brain MRI > Regional grey matter volumes (FAST)	1101	Volume of grey matter in Inferior Frontal Gyrus, pars opercularis (right)	http://biobank.ndph.ox.ac.uk/ukb/field.cgi?id=25793
25794	T1 structural brain MRI > Regional grey matter volumes (FAST)	1101	Volume of grey matter in Precentral Gyrus (left)	http://biobank.ndph.ox.ac.uk/ukb/field.cgi?id=25794
25795	T1 structural brain MRI > Regional grey matter volumes (FAST)	1101	Volume of grey matter in Precentral Gyrus (right)	http://biobank.ndph.ox.ac.uk/ukb/field.cgi?id=25795
25796	T1 structural brain MRI > Regional grey matter volumes (FAST)	1101	Volume of grey matter in Temporal Pole (left)	http://biobank.ndph.ox.ac.uk/ukb/field.cgi?id=25796
25797	T1 structural brain MRI > Regional grey matter volumes (FAST)	1101	Volume of grey matter in Temporal Pole (right)	http://biobank.ndph.ox.ac.uk/ukb/field.cgi?id=25797
25798	T1 structural brain MRI > Regional grey matter volumes (FAST)	1101	Volume of grey matter in Superior Temporal Gyrus, anterior division (left)	http://biobank.ndph.ox.ac.uk/ukb/field.cgi?id=25798
25799	T1 structural brain MRI > Regional grey matter volumes (FAST)	1101	Volume of grey matter in Superior Temporal Gyrus, anterior division (right)	http://biobank.ndph.ox.ac.uk/ukb/field.cgi?id=25799
25800	T1 structural brain MRI > Regional grey matter volumes (FAST)	1101	Volume of grey matter in Superior Temporal Gyrus, posterior division (left)	http://biobank.ndph.ox.ac.uk/ukb/field.cgi?id=25800
25801	T1 structural brain MRI > Regional grey matter volumes (FAST)	1101	Volume of grey matter in Superior Temporal Gyrus, posterior division (right)	http://biobank.ndph.ox.ac.uk/ukb/field.cgi?id=25801
25802	T1 structural brain MRI > Regional grey matter volumes (FAST)	1101	Volume of grey matter in Middle Temporal Gyrus, anterior division (left)	http://biobank.ndph.ox.ac.uk/ukb/field.cgi?id=25802
25803	T1 structural brain MRI > Regional grey matter volumes (FAST)	1101	Volume of grey matter in Middle Temporal Gyrus, anterior division (right)	http://biobank.ndph.ox.ac.uk/ukb/field.cgi?id=25803
25804	T1 structural brain MRI > Regional grey matter volumes (FAST)	1101	Volume of grey matter in Middle Temporal Gyrus, posterior division (left)	http://biobank.ndph.ox.ac.uk/ukb/field.cgi?id=25804
25805	T1 structural brain MRI > Regional grey matter volumes (FAST)	1101	Volume of grey matter in Middle Temporal Gyrus, posterior division (right)	http://biobank.ndph.ox.ac.uk/ukb/field.cgi?id=25805
25806	T1 structural brain MRI > Regional grey matter volumes (FAST)	1101	Volume of grey matter in Middle Temporal Gyrus, temporooccipital part (left)	http://biobank.ndph.ox.ac.uk/ukb/field.cgi?id=25806
25807	T1 structural brain MRI > Regional grey matter volumes (FAST)	1101	Volume of grey matter in Middle Temporal Gyrus, temporooccipital part (right)	http://biobank.ndph.ox.ac.uk/ukb/field.cgi?id=25807
25808	T1 structural brain MRI > Regional grey matter volumes (FAST)	1101	Volume of grey matter in Inferior Temporal Gyrus, anterior division (left)	http://biobank.ndph.ox.ac.uk/ukb/field.cgi?id=25808
25809	T1 structural brain MRI > Regional grey matter volumes (FAST)	1101	Volume of grey matter in Inferior Temporal Gyrus, anterior division (right)	http://biobank.ndph.ox.ac.uk/ukb/field.cgi?id=25809
25810	T1 structural brain MRI > Regional grey matter volumes (FAST)	1101	Volume of grey matter in Inferior Temporal Gyrus, posterior division (left)	http://biobank.ndph.ox.ac.uk/ukb/field.cgi?id=25810
25811	T1 structural brain MRI > Regional grey matter volumes (FAST)	1101	Volume of grey matter in Inferior Temporal Gyrus, posterior division (right)	http://biobank.ndph.ox.ac.uk/ukb/field.cgi?id=25811
25812	T1 structural brain MRI > Regional grey matter volumes (FAST)	1101	Volume of grey matter in Inferior Temporal Gyrus, temporooccipital part (left)	http://biobank.ndph.ox.ac.uk/ukb/field.cgi?id=25812
25813	T1 structural brain MRI > Regional grey matter volumes (FAST)	1101	Volume of grey matter in Inferior Temporal Gyrus, temporooccipital part (right)	http://biobank.ndph.ox.ac.uk/ukb/field.cgi?id=25813
25814	T1 structural brain MRI > Regional grey matter volumes (FAST)	1101	Volume of grey matter in Postcentral Gyrus (left)	http://biobank.ndph.ox.ac.uk/ukb/field.cgi?id=25814
25815	T1 structural brain MRI > Regional grey matter volumes (FAST)	1101	Volume of grey matter in Postcentral Gyrus (right)	http://biobank.ndph.ox.ac.uk/ukb/field.cgi?id=25815
25816	T1 structural brain MRI > Regional grey matter volumes (FAST)	1101	Volume of grey matter in Superior Parietal Lobule (left)	http://biobank.ndph.ox.ac.uk/ukb/field.cgi?id=25816
25817	T1 structural brain MRI > Regional grey matter volumes (FAST)	1101	Volume of grey matter in Superior Parietal Lobule (right)	http://biobank.ndph.ox.ac.uk/ukb/field.cgi?id=25817
25818	T1 structural brain MRI > Regional grey matter volumes (FAST)	1101	Volume of grey matter in Supramarginal Gyrus, anterior division (left)	http://biobank.ndph.ox.ac.uk/ukb/field.cgi?id=25818
25819	T1 structural brain MRI > Regional grey matter volumes (FAST)	1101	Volume of grey matter in Supramarginal Gyrus, anterior division (right)	http://biobank.ndph.ox.ac.uk/ukb/field.cgi?id=25819
25820	T1 structural brain MRI > Regional grey matter volumes (FAST)	1101	Volume of grey matter in Supramarginal Gyrus, posterior division (left)	http://biobank.ndph.ox.ac.uk/ukb/field.cgi?id=25820
25821	T1 structural brain MRI > Regional grey matter volumes (FAST)	1101	Volume of grey matter in Supramarginal Gyrus, posterior division (right)	http://biobank.ndph.ox.ac.uk/ukb/field.cgi?id=25821
25822	T1 structural brain MRI > Regional grey matter volumes (FAST)	1101	Volume of grey matter in Angular Gyrus (left)	http://biobank.ndph.ox.ac.uk/ukb/field.cgi?id=25822
25823	T1 structural brain MRI > Regional grey matter volumes (FAST)	1101	Volume of grey matter in Angular Gyrus (right)	http://biobank.ndph.ox.ac.uk/ukb/field.cgi?id=25823
25824	T1 structural brain MRI > Regional grey matter volumes (FAST)	1101	Volume of grey matter in Lateral Occipital Cortex, superior division (left)	http://biobank.ndph.ox.ac.uk/ukb/field.cgi?id=25824
25825	T1 structural brain MRI > Regional grey matter volumes (FAST)	1101	Volume of grey matter in Lateral Occipital Cortex, superior division (right)	http://biobank.ndph.ox.ac.uk/ukb/field.cgi?id=25825
25826	T1 structural brain MRI > Regional grey matter volumes (FAST)	1101	Volume of grey matter in Lateral Occipital Cortex, inferior division (left)	http://biobank.ndph.ox.ac.uk/ukb/field.cgi?id=25826
25827	T1 structural brain MRI > Regional grey matter volumes (FAST)	1101	Volume of grey matter in Lateral Occipital Cortex, inferior division (right)	http://biobank.ndph.ox.ac.uk/ukb/field.cgi?id=25827
25828	T1 structural brain MRI > Regional grey matter volumes (FAST)	1101	Volume of grey matter in Intracalcarine Cortex (left)	http://biobank.ndph.ox.ac.uk/ukb/field.cgi?id=25828
25829	T1 structural brain MRI > Regional grey matter volumes (FAST)	1101	Volume of grey matter in Intracalcarine Cortex (right)	http://biobank.ndph.ox.ac.uk/ukb/field.cgi?id=25829
25830	T1 structural brain MRI > Regional grey matter volumes (FAST)	1101	Volume of grey matter in Frontal Medial Cortex (left)	http://biobank.ndph.ox.ac.uk/ukb/field.cgi?id=25830
25831	T1 structural brain MRI > Regional grey matter volumes (FAST)	1101	Volume of grey matter in Frontal Medial Cortex (right)	http://biobank.ndph.ox.ac.uk/ukb/field.cgi?id=25831
25832	T1 structural brain MRI > Regional grey matter volumes (FAST)	1101	Volume of grey matter in Juxtapositional Lobule Cortex (formerly Supplementary Motor Cortex) (left)	http://biobank.ndph.ox.ac.uk/ukb/field.cgi?id=25832
25833	T1 structural brain MRI > Regional grey matter volumes (FAST)	1101	Volume of grey matter in Juxtapositional Lobule Cortex (formerly Supplementary Motor Cortex) (right)	http://biobank.ndph.ox.ac.uk/ukb/field.cgi?id=25833
25834	T1 structural brain MRI > Regional grey matter volumes (FAST)	1101	Volume of grey matter in Subcallosal Cortex (left)	http://biobank.ndph.ox.ac.uk/ukb/field.cgi?id=25834
25835	T1 structural brain MRI > Regional grey matter volumes (FAST)	1101	Volume of grey matter in Subcallosal Cortex (right)	http://biobank.ndph.ox.ac.uk/ukb/field.cgi?id=25835
25836	T1 structural brain MRI > Regional grey matter volumes (FAST)	1101	Volume of grey matter in Paracingulate Gyrus (left)	http://biobank.ndph.ox.ac.uk/ukb/field.cgi?id=25836
25837	T1 structural brain MRI > Regional grey matter volumes (FAST)	1101	Volume of grey matter in Paracingulate Gyrus (right)	http://biobank.ndph.ox.ac.uk/ukb/field.cgi?id=25837
25838	T1 structural brain MRI > Regional grey matter volumes (FAST)	1101	Volume of grey matter in Cingulate Gyrus, anterior division (left)	http://biobank.ndph.ox.ac.uk/ukb/field.cgi?id=25838
25839	T1 structural brain MRI > Regional grey matter volumes (FAST)	1101	Volume of grey matter in Cingulate Gyrus, anterior division (right)	http://biobank.ndph.ox.ac.uk/ukb/field.cgi?id=25839
25840	T1 structural brain MRI > Regional grey matter volumes (FAST)	1101	Volume of grey matter in Cingulate Gyrus, posterior division (left)	http://biobank.ndph.ox.ac.uk/ukb/field.cgi?id=25840
25841	T1 structural brain MRI > Regional grey matter volumes (FAST)	1101	Volume of grey matter in Cingulate Gyrus, posterior division (right)	http://biobank.ndph.ox.ac.uk/ukb/field.cgi?id=25841
25842	T1 structural brain MRI > Regional grey matter volumes (FAST)	1101	Volume of grey matter in Precuneous Cortex (left)	http://biobank.ndph.ox.ac.uk/ukb/field.cgi?id=25842
25843	T1 structural brain MRI > Regional grey matter volumes (FAST)	1101	Volume of grey matter in Precuneous Cortex (right)	http://biobank.ndph.ox.ac.uk/ukb/field.cgi?id=25843
25844	T1 structural brain MRI > Regional grey matter volumes (FAST)	1101	Volume of grey matter in Cuneal Cortex (left)	http://biobank.ndph.ox.ac.uk/ukb/field.cgi?id=25844
25845	T1 structural brain MRI > Regional grey matter volumes (FAST)	1101	Volume of grey matter in Cuneal Cortex (right)	http://biobank.ndph.ox.ac.uk/ukb/field.cgi?id=25845
25846	T1 structural brain MRI > Regional grey matter volumes (FAST)	1101	Volume of grey matter in Frontal Orbital Cortex (left)	http://biobank.ndph.ox.ac.uk/ukb/field.cgi?id=25846
25847	T1 structural brain MRI > Regional grey matter volumes (FAST)	1101	Volume of grey matter in Frontal Orbital Cortex (right)	http://biobank.ndph.ox.ac.uk/ukb/field.cgi?id=25847
25848	T1 structural brain MRI > Regional grey matter volumes (FAST)	1101	Volume of grey matter in Parahippocampal Gyrus, anterior division (left)	http://biobank.ndph.ox.ac.uk/ukb/field.cgi?id=25848
25849	T1 structural brain MRI > Regional grey matter volumes (FAST)	1101	Volume of grey matter in Parahippocampal Gyrus, anterior division (right)	http://biobank.ndph.ox.ac.uk/ukb/field.cgi?id=25849
25850	T1 structural brain MRI > Regional grey matter volumes (FAST)	1101	Volume of grey matter in Parahippocampal Gyrus, posterior division (left)	http://biobank.ndph.ox.ac.uk/ukb/field.cgi?id=25850
25851	T1 structural brain MRI > Regional grey matter volumes (FAST)	1101	Volume of grey matter in Parahippocampal Gyrus, posterior division (right)	http://biobank.ndph.ox.ac.uk/ukb/field.cgi?id=25851
25852	T1 structural brain MRI > Regional grey matter volumes (FAST)	1101	Volume of grey matter in Lingual Gyrus (left)	http://biobank.ndph.ox.ac.uk/ukb/field.cgi?id=25852
25853	T1 structural brain MRI > Regional grey matter volumes (FAST)	1101	Volume of grey matter in Lingual Gyrus (right)	http://biobank.ndph.ox.ac.uk/ukb/field.cgi?id=25853
25854	T1 structural brain MRI > Regional grey matter volumes (FAST)	1101	Volume of grey matter in Temporal Fusiform Cortex, anterior division (left)	http://biobank.ndph.ox.ac.uk/ukb/field.cgi?id=25854
25855	T1 structural brain MRI > Regional grey matter volumes (FAST)	1101	Volume of grey matter in Temporal Fusiform Cortex, anterior division (right)	http://biobank.ndph.ox.ac.uk/ukb/field.cgi?id=25855
25856	T1 structural brain MRI > Regional grey matter volumes (FAST)	1101	Volume of grey matter in Temporal Fusiform Cortex, posterior division (left)	http://biobank.ndph.ox.ac.uk/ukb/field.cgi?id=25856
25857	T1 structural brain MRI > Regional grey matter volumes (FAST)	1101	Volume of grey matter in Temporal Fusiform Cortex, posterior division (right)	http://biobank.ndph.ox.ac.uk/ukb/field.cgi?id=25857
25858	T1 structural brain MRI > Regional grey matter volumes (FAST)	1101	Volume of grey matter in Temporal Occipital Fusiform Cortex (left)	http://biobank.ndph.ox.ac.uk/ukb/field.cgi?id=25858
25859	T1 structural brain MRI > Regional grey matter volumes (FAST)	1101	Volume of grey matter in Temporal Occipital Fusiform Cortex (right)	http://biobank.ndph.ox.ac.uk/ukb/field.cgi?id=25859
25860	T1 structural brain MRI > Regional grey matter volumes (FAST)	1101	Volume of grey matter in Occipital Fusiform Gyrus (left)	http://biobank.ndph.ox.ac.uk/ukb/field.cgi?id=25860
25861	T1 structural brain MRI > Regional grey matter volumes (FAST)	1101	Volume of grey matter in Occipital Fusiform Gyrus (right)	http://biobank.ndph.ox.ac.uk/ukb/field.cgi?id=25861
25862	T1 structural brain MRI > Regional grey matter volumes (FAST)	1101	Volume of grey matter in Frontal Operculum Cortex (left)	http://biobank.ndph.ox.ac.uk/ukb/field.cgi?id=25862
25863	T1 structural brain MRI > Regional grey matter volumes (FAST)	1101	Volume of grey matter in Frontal Operculum Cortex (right)	http://biobank.ndph.ox.ac.uk/ukb/field.cgi?id=25863
25864	T1 structural brain MRI > Regional grey matter volumes (FAST)	1101	Volume of grey matter in Central Opercular Cortex (left)	http://biobank.ndph.ox.ac.uk/ukb/field.cgi?id=25864
25865	T1 structural brain MRI > Regional grey matter volumes (FAST)	1101	Volume of grey matter in Central Opercular Cortex (right)	http://biobank.ndph.ox.ac.uk/ukb/field.cgi?id=25865
25866	T1 structural brain MRI > Regional grey matter volumes (FAST)	1101	Volume of grey matter in Parietal Operculum Cortex (left)	http://biobank.ndph.ox.ac.uk/ukb/field.cgi?id=25866
25867	T1 structural brain MRI > Regional grey matter volumes (FAST)	1101	Volume of grey matter in Parietal Operculum Cortex (right)	http://biobank.ndph.ox.ac.uk/ukb/field.cgi?id=25867
25868	T1 structural brain MRI > Regional grey matter volumes (FAST)	1101	Volume of grey matter in Planum Polare (left)	http://biobank.ndph.ox.ac.uk/ukb/field.cgi?id=25868
25869	T1 structural brain MRI > Regional grey matter volumes (FAST)	1101	Volume of grey matter in Planum Polare (right)	http://biobank.ndph.ox.ac.uk/ukb/field.cgi?id=25869
25870	T1 structural brain MRI > Regional grey matter volumes (FAST)	1101	Volume of grey matter in Heschl's Gyrus (includes H1 and H2) (left)	http://biobank.ndph.ox.ac.uk/ukb/field.cgi?id=25870
25871	T1 structural brain MRI > Regional grey matter volumes (FAST)	1101	Volume of grey matter in Heschl's Gyrus (includes H1 and H2) (right)	http://biobank.ndph.ox.ac.uk/ukb/field.cgi?id=25871
25872	T1 structural brain MRI > Regional grey matter volumes (FAST)	1101	Volume of grey matter in Planum Temporale (left)	http://biobank.ndph.ox.ac.uk/ukb/field.cgi?id=25872
25873	T1 structural brain MRI > Regional grey matter volumes (FAST)	1101	Volume of grey matter in Planum Temporale (right)	http://biobank.ndph.ox.ac.uk/ukb/field.cgi?id=25873
25874	T1 structural brain MRI > Regional grey matter volumes (FAST)	1101	Volume of grey matter in Supracalcarine Cortex (left)	http://biobank.ndph.ox.ac.uk/ukb/field.cgi?id=25874
25875	T1 structural brain MRI > Regional grey matter volumes (FAST)	1101	Volume of grey matter in Supracalcarine Cortex (right)	http://biobank.ndph.ox.ac.uk/ukb/field.cgi?id=25875
25876	T1 structural brain MRI > Regional grey matter volumes (FAST)	1101	Volume of grey matter in Occipital Pole (left)	http://biobank.ndph.ox.ac.uk/ukb/field.cgi?id=25876
25877	T1 structural brain MRI > Regional grey matter volumes (FAST)	1101	Volume of grey matter in Occipital Pole (right)	http://biobank.ndph.ox.ac.uk/ukb/field.cgi?id=25877
25878	T1 structural brain MRI > Regional grey matter volumes (FAST)	1101	Volume of grey matter in Thalamus (left)	http://biobank.ndph.ox.ac.uk/ukb/field.cgi?id=25878
25879	T1 structural brain MRI > Regional grey matter volumes (FAST)	1101	Volume of grey matter in Thalamus (right)	http://biobank.ndph.ox.ac.uk/ukb/field.cgi?id=25879
25880	T1 structural brain MRI > Regional grey matter volumes (FAST)	1101	Volume of grey matter in Caudate (left)	http://biobank.ndph.ox.ac.uk/ukb/field.cgi?id=25880
25881	T1 structural brain MRI > Regional grey matter volumes (FAST)	1101	Volume of grey matter in Caudate (right)	http://biobank.ndph.ox.ac.uk/ukb/field.cgi?id=25881
25882	T1 structural brain MRI > Regional grey matter volumes (FAST)	1101	Volume of grey matter in Putamen (left)	http://biobank.ndph.ox.ac.uk/ukb/field.cgi?id=25882
25883	T1 structural brain MRI > Regional grey matter volumes (FAST)	1101	Volume of grey matter in Putamen (right)	http://biobank.ndph.ox.ac.uk/ukb/field.cgi?id=25883
25884	T1 structural brain MRI > Regional grey matter volumes (FAST)	1101	Volume of grey matter in Pallidum (left)	http://biobank.ndph.ox.ac.uk/ukb/field.cgi?id=25884
25885	T1 structural brain MRI > Regional grey matter volumes (FAST)	1101	Volume of grey matter in Pallidum (right)	http://biobank.ndph.ox.ac.uk/ukb/field.cgi?id=25885
25886	T1 structural brain MRI > Regional grey matter volumes (FAST)	1101	Volume of grey matter in Hippocampus (left)	http://biobank.ndph.ox.ac.uk/ukb/field.cgi?id=25886
25887	T1 structural brain MRI > Regional grey matter volumes (FAST)	1101	Volume of grey matter in Hippocampus (right)	http://biobank.ndph.ox.ac.uk/ukb/field.cgi?id=25887
25888	T1 structural brain MRI > Regional grey matter volumes (FAST)	1101	Volume of grey matter in Amygdala (left)	http://biobank.ndph.ox.ac.uk/ukb/field.cgi?id=25888
25889	T1 structural brain MRI > Regional grey matter volumes (FAST)	1101	Volume of grey matter in Amygdala (right)	http://biobank.ndph.ox.ac.uk/ukb/field.cgi?id=25889
25890	T1 structural brain MRI > Regional grey matter volumes (FAST)	1101	Volume of grey matter in Ventral Striatum (left)	http://biobank.ndph.ox.ac.uk/ukb/field.cgi?id=25890
25891	T1 structural brain MRI > Regional grey matter volumes (FAST)	1101	Volume of grey matter in Ventral Striatum (right)	http://biobank.ndph.ox.ac.uk/ukb/field.cgi?id=25891
25892	T1 structural brain MRI > Regional grey matter volumes (FAST)	1101	Volume of grey matter in Brain-Stem	http://biobank.ndph.ox.ac.uk/ukb/field.cgi?id=25892
25893	T1 structural brain MRI > Regional grey matter volumes (FAST)	1101	Volume of grey matter in I-IV Cerebellum (left)	http://biobank.ndph.ox.ac.uk/ukb/field.cgi?id=25893
25894	T1 structural brain MRI > Regional grey matter volumes (FAST)	1101	Volume of grey matter in I-IV Cerebellum (right)	http://biobank.ndph.ox.ac.uk/ukb/field.cgi?id=25894
25895	T1 structural brain MRI > Regional grey matter volumes (FAST)	1101	Volume of grey matter in V Cerebellum (left)	http://biobank.ndph.ox.ac.uk/ukb/field.cgi?id=25895
25896	T1 structural brain MRI > Regional grey matter volumes (FAST)	1101	Volume of grey matter in V Cerebellum (right)	http://biobank.ndph.ox.ac.uk/ukb/field.cgi?id=25896
25897	T1 structural brain MRI > Regional grey matter volumes (FAST)	1101	Volume of grey matter in VI Cerebellum (left)	http://biobank.ndph.ox.ac.uk/ukb/field.cgi?id=25897
25898	T1 structural brain MRI > Regional grey matter volumes (FAST)	1101	Volume of grey matter in VI Cerebellum (vermis)	http://biobank.ndph.ox.ac.uk/ukb/field.cgi?id=25898
25899	T1 structural brain MRI > Regional grey matter volumes (FAST)	1101	Volume of grey matter in VI Cerebellum (right)	http://biobank.ndph.ox.ac.uk/ukb/field.cgi?id=25899
25900	T1 structural brain MRI > Regional grey matter volumes (FAST)	1101	Volume of grey matter in Crus I Cerebellum (left)	http://biobank.ndph.ox.ac.uk/ukb/field.cgi?id=25900
25901	T1 structural brain MRI > Regional grey matter volumes (FAST)	1101	Volume of grey matter in Crus I Cerebellum (vermis)	http://biobank.ndph.ox.ac.uk/ukb/field.cgi?id=25901
25902	T1 structural brain MRI > Regional grey matter volumes (FAST)	1101	Volume of grey matter in Crus I Cerebellum (right)	http://biobank.ndph.ox.ac.uk/ukb/field.cgi?id=25902
25903	T1 structural brain MRI > Regional grey matter volumes (FAST)	1101	Volume of grey matter in Crus II Cerebellum (left)	http://biobank.ndph.ox.ac.uk/ukb/field.cgi?id=25903
25904	T1 structural brain MRI > Regional grey matter volumes (FAST)	1101	Volume of grey matter in Crus II Cerebellum (vermis)	http://biobank.ndph.ox.ac.uk/ukb/field.cgi?id=25904
25905	T1 structural brain MRI > Regional grey matter volumes (FAST)	1101	Volume of grey matter in Crus II Cerebellum (right)	http://biobank.ndph.ox.ac.uk/ukb/field.cgi?id=25905
25906	T1 structural brain MRI > Regional grey matter volumes (FAST)	1101	Volume of grey matter in VIIb Cerebellum (left)	http://biobank.ndph.ox.ac.uk/ukb/field.cgi?id=25906
25907	T1 structural brain MRI > Regional grey matter volumes (FAST)	1101	Volume of grey matter in VIIb Cerebellum (vermis)	http://biobank.ndph.ox.ac.uk/ukb/field.cgi?id=25907
25908	T1 structural brain MRI > Regional grey matter volumes (FAST)	1101	Volume of grey matter in VIIb Cerebellum (right)	http://biobank.ndph.ox.ac.uk/ukb/field.cgi?id=25908
25909	T1 structural brain MRI > Regional grey matter volumes (FAST)	1101	Volume of grey matter in VIIIa Cerebellum (left)	http://biobank.ndph.ox.ac.uk/ukb/field.cgi?id=25909
25910	T1 structural brain MRI > Regional grey matter volumes (FAST)	1101	Volume of grey matter in VIIIa Cerebellum (vermis)	http://biobank.ndph.ox.ac.uk/ukb/field.cgi?id=25910
25911	T1 structural brain MRI > Regional grey matter volumes (FAST)	1101	Volume of grey matter in VIIIa Cerebellum (right)	http://biobank.ndph.ox.ac.uk/ukb/field.cgi?id=25911
25912	T1 structural brain MRI > Regional grey matter volumes (FAST)	1101	Volume of grey matter in VIIIb Cerebellum (left)	http://biobank.ndph.ox.ac.uk/ukb/field.cgi?id=25912
25913	T1 structural brain MRI > Regional grey matter volumes (FAST)	1101	Volume of grey matter in VIIIb Cerebellum (vermis)	http://biobank.ndph.ox.ac.uk/ukb/field.cgi?id=25913
25914	T1 structural brain MRI > Regional grey matter volumes (FAST)	1101	Volume of grey matter in VIIIb Cerebellum (right)	http://biobank.ndph.ox.ac.uk/ukb/field.cgi?id=25914
25915	T1 structural brain MRI > Regional grey matter volumes (FAST)	1101	Volume of grey matter in IX Cerebellum (left)	http://biobank.ndph.ox.ac.uk/ukb/field.cgi?id=25915
25916	T1 structural brain MRI > Regional grey matter volumes (FAST)	1101	Volume of grey matter in IX Cerebellum (vermis)	http://biobank.ndph.ox.ac.uk/ukb/field.cgi?id=25916
25917	T1 structural brain MRI > Regional grey matter volumes (FAST)	1101	Volume of grey matter in IX Cerebellum (right)	http://biobank.ndph.ox.ac.uk/ukb/field.cgi?id=25917
25918	T1 structural brain MRI > Regional grey matter volumes (FAST)	1101	Volume of grey matter in X Cerebellum (left)	http://biobank.ndph.ox.ac.uk/ukb/field.cgi?id=25918
25919	T1 structural brain MRI > Regional grey matter volumes (FAST)	1101	Volume of grey matter in X Cerebellum (vermis)	http://biobank.ndph.ox.ac.uk/ukb/field.cgi?id=25919
25920	T1 structural brain MRI > Regional grey matter volumes (FAST)	1101	Volume of grey matter in X Cerebellum (right)	http://biobank.ndph.ox.ac.uk/ukb/field.cgi?id=25920
25925	T1 structural brain MRI	110	Intensity scaling for T1	http://biobank.ndph.ox.ac.uk/ukb/field.cgi?id=25925
25926	T2-weighted brain MRI	112	Intensity scaling for T2_FLAIR	http://biobank.ndph.ox.ac.uk/ukb/field.cgi?id=25926
26501	T1 structural brain MRI > Freesurfer ASEG	190	Mean intensity of 3rd-Ventricle (whole brain)	http://biobank.ndph.ox.ac.uk/ukb/field.cgi?id=26501
26502	T1 structural brain MRI > Freesurfer ASEG	190	Mean intensity of 4th-Ventricle (whole brain)	http://biobank.ndph.ox.ac.uk/ukb/field.cgi?id=26502
26503	T1 structural brain MRI > Freesurfer ASEG	190	Mean intensity of 5th-Ventricle (whole brain)	http://biobank.ndph.ox.ac.uk/ukb/field.cgi?id=26503
26504	T1 structural brain MRI > Freesurfer ASEG	190	Mean intensity of Brain-Stem (whole brain)	http://biobank.ndph.ox.ac.uk/ukb/field.cgi?id=26504
26505	T1 structural brain MRI > Freesurfer ASEG	190	Mean intensity of CSF (whole brain)	http://biobank.ndph.ox.ac.uk/ukb/field.cgi?id=26505
26506	T1 structural brain MRI > Freesurfer ASEG	190	Mean intensity of WM-hypointensities (whole brain)	http://biobank.ndph.ox.ac.uk/ukb/field.cgi?id=26506
26507	T1 structural brain MRI > Freesurfer ASEG	190	Mean intensity of non-WM-hypointensities (whole brain)	http://biobank.ndph.ox.ac.uk/ukb/field.cgi?id=26507
26508	T1 structural brain MRI > Freesurfer ASEG	190	Mean intensity of Optic-Chiasm (whole brain)	http://biobank.ndph.ox.ac.uk/ukb/field.cgi?id=26508
26509	T1 structural brain MRI > Freesurfer ASEG	190	Mean intensity of CC-Posterior (whole brain)	http://biobank.ndph.ox.ac.uk/ukb/field.cgi?id=26509
26510	T1 structural brain MRI > Freesurfer ASEG	190	Mean intensity of CC-Mid-Posterior (whole brain)	http://biobank.ndph.ox.ac.uk/ukb/field.cgi?id=26510
26511	T1 structural brain MRI > Freesurfer ASEG	190	Mean intensity of CC-Central (whole brain)	http://biobank.ndph.ox.ac.uk/ukb/field.cgi?id=26511
26512	T1 structural brain MRI > Freesurfer ASEG	190	Mean intensity of CC-Mid-Anterior (whole brain)	http://biobank.ndph.ox.ac.uk/ukb/field.cgi?id=26512
26513	T1 structural brain MRI > Freesurfer ASEG	190	Mean intensity of CC-Anterior (whole brain)	http://biobank.ndph.ox.ac.uk/ukb/field.cgi?id=26513
26514	T1 structural brain MRI > Freesurfer ASEG	190	Volume of BrainSeg (whole brain)	http://biobank.ndph.ox.ac.uk/ukb/field.cgi?id=26514
26515	T1 structural brain MRI > Freesurfer ASEG	190	Volume of BrainSegNotVent (whole brain)	http://biobank.ndph.ox.ac.uk/ukb/field.cgi?id=26515
26516	T1 structural brain MRI > Freesurfer ASEG	190	Volume of BrainSegNotVentSurf (whole brain)	http://biobank.ndph.ox.ac.uk/ukb/field.cgi?id=26516
26517	T1 structural brain MRI > Freesurfer ASEG	190	Volume of SubCortGray (whole brain)	http://biobank.ndph.ox.ac.uk/ukb/field.cgi?id=26517
26518	T1 structural brain MRI > Freesurfer ASEG	190	Volume of TotalGray (whole brain)	http://biobank.ndph.ox.ac.uk/ukb/field.cgi?id=26518
26519	T1 structural brain MRI > Freesurfer ASEG	190	Volume of SupraTentorial (whole brain)	http://biobank.ndph.ox.ac.uk/ukb/field.cgi?id=26519
26520	T1 structural brain MRI > Freesurfer ASEG	190	Volume of SupraTentorialNotVent (whole brain)	http://biobank.ndph.ox.ac.uk/ukb/field.cgi?id=26520
26521	T1 structural brain MRI > Freesurfer ASEG	190	Volume of EstimatedTotalIntraCranial (whole brain)	http://biobank.ndph.ox.ac.uk/ukb/field.cgi?id=26521
26522	T1 structural brain MRI > Freesurfer ASEG	190	Volume of VentricleChoroid (whole brain)	http://biobank.ndph.ox.ac.uk/ukb/field.cgi?id=26522
26523	T1 structural brain MRI > Freesurfer ASEG	190	Volume of 3rd-Ventricle (whole brain)	http://biobank.ndph.ox.ac.uk/ukb/field.cgi?id=26523
26524	T1 structural brain MRI > Freesurfer ASEG	190	Volume of 4th-Ventricle (whole brain)	http://biobank.ndph.ox.ac.uk/ukb/field.cgi?id=26524
26525	T1 structural brain MRI > Freesurfer ASEG	190	Volume of 5th-Ventricle (whole brain)	http://biobank.ndph.ox.ac.uk/ukb/field.cgi?id=26525
26526	T1 structural brain MRI > Freesurfer ASEG	190	Volume of Brain-Stem (whole brain)	http://biobank.ndph.ox.ac.uk/ukb/field.cgi?id=26526
26527	T1 structural brain MRI > Freesurfer ASEG	190	Volume of CSF (whole brain)	http://biobank.ndph.ox.ac.uk/ukb/field.cgi?id=26527
26528	T1 structural brain MRI > Freesurfer ASEG	190	Volume of WM-hypointensities (whole brain)	http://biobank.ndph.ox.ac.uk/ukb/field.cgi?id=26528
26529	T1 structural brain MRI > Freesurfer ASEG	190	Volume of non-WM-hypointensities (whole brain)	http://biobank.ndph.ox.ac.uk/ukb/field.cgi?id=26529
26530	T1 structural brain MRI > Freesurfer ASEG	190	Volume of Optic-Chiasm (whole brain)	http://biobank.ndph.ox.ac.uk/ukb/field.cgi?id=26530
26531	T1 structural brain MRI > Freesurfer ASEG	190	Volume of CC-Posterior (whole brain)	http://biobank.ndph.ox.ac.uk/ukb/field.cgi?id=26531
26532	T1 structural brain MRI > Freesurfer ASEG	190	Volume of CC-Mid-Posterior (whole brain)	http://biobank.ndph.ox.ac.uk/ukb/field.cgi?id=26532
26533	T1 structural brain MRI > Freesurfer ASEG	190	Volume of CC-Central (whole brain)	http://biobank.ndph.ox.ac.uk/ukb/field.cgi?id=26533
26534	T1 structural brain MRI > Freesurfer ASEG	190	Volume of CC-Mid-Anterior (whole brain)	http://biobank.ndph.ox.ac.uk/ukb/field.cgi?id=26534
26535	T1 structural brain MRI > Freesurfer ASEG	190	Volume of CC-Anterior (whole brain)	http://biobank.ndph.ox.ac.uk/ukb/field.cgi?id=26535
26536	T1 structural brain MRI > Freesurfer ASEG	190	Volume-ratio of BrainSegVol-to-eTIV (whole brain)	http://biobank.ndph.ox.ac.uk/ukb/field.cgi?id=26536
26537	T1 structural brain MRI > Freesurfer ASEG	190	Volume-ratio of MaskVol-to-eTIV (whole brain)	http://biobank.ndph.ox.ac.uk/ukb/field.cgi?id=26537
26538	T1 structural brain MRI > Freesurfer ASEG	190	Mean intensity of Lateral-Ventricle (left hemisphere)	http://biobank.ndph.ox.ac.uk/ukb/field.cgi?id=26538
26539	T1 structural brain MRI > Freesurfer ASEG	190	Mean intensity of Inf-Lat-Vent (left hemisphere)	http://biobank.ndph.ox.ac.uk/ukb/field.cgi?id=26539
26540	T1 structural brain MRI > Freesurfer ASEG	190	Mean intensity of Cerebellum-White-Matter (left hemisphere)	http://biobank.ndph.ox.ac.uk/ukb/field.cgi?id=26540
26541	T1 structural brain MRI > Freesurfer ASEG	190	Mean intensity of Cerebellum-Cortex (left hemisphere)	http://biobank.ndph.ox.ac.uk/ukb/field.cgi?id=26541
26542	T1 structural brain MRI > Freesurfer ASEG	190	Mean intensity of Thalamus-Proper (left hemisphere)	http://biobank.ndph.ox.ac.uk/ukb/field.cgi?id=26542
26543	T1 structural brain MRI > Freesurfer ASEG	190	Mean intensity of Caudate (left hemisphere)	http://biobank.ndph.ox.ac.uk/ukb/field.cgi?id=26543
26544	T1 structural brain MRI > Freesurfer ASEG	190	Mean intensity of Putamen (left hemisphere)	http://biobank.ndph.ox.ac.uk/ukb/field.cgi?id=26544
26545	T1 structural brain MRI > Freesurfer ASEG	190	Mean intensity of Pallidum (left hemisphere)	http://biobank.ndph.ox.ac.uk/ukb/field.cgi?id=26545
26546	T1 structural brain MRI > Freesurfer ASEG	190	Mean intensity of Hippocampus (left hemisphere)	http://biobank.ndph.ox.ac.uk/ukb/field.cgi?id=26546
26547	T1 structural brain MRI > Freesurfer ASEG	190	Mean intensity of Amygdala (left hemisphere)	http://biobank.ndph.ox.ac.uk/ukb/field.cgi?id=26547
26548	T1 structural brain MRI > Freesurfer ASEG	190	Mean intensity of Accumbens-area (left hemisphere)	http://biobank.ndph.ox.ac.uk/ukb/field.cgi?id=26548
26549	T1 structural brain MRI > Freesurfer ASEG	190	Mean intensity of VentralDC (left hemisphere)	http://biobank.ndph.ox.ac.uk/ukb/field.cgi?id=26549
26550	T1 structural brain MRI > Freesurfer ASEG	190	Mean intensity of vessel (left hemisphere)	http://biobank.ndph.ox.ac.uk/ukb/field.cgi?id=26550
26551	T1 structural brain MRI > Freesurfer ASEG	190	Mean intensity of choroid-plexus (left hemisphere)	http://biobank.ndph.ox.ac.uk/ukb/field.cgi?id=26551
26552	T1 structural brain MRI > Freesurfer ASEG	190	Volume of Cortex (left hemisphere)	http://biobank.ndph.ox.ac.uk/ukb/field.cgi?id=26552
26553	T1 structural brain MRI > Freesurfer ASEG	190	Volume of CerebralWhiteMatter (left hemisphere)	http://biobank.ndph.ox.ac.uk/ukb/field.cgi?id=26553
26554	T1 structural brain MRI > Freesurfer ASEG	190	Volume of Lateral-Ventricle (left hemisphere)	http://biobank.ndph.ox.ac.uk/ukb/field.cgi?id=26554
26555	T1 structural brain MRI > Freesurfer ASEG	190	Volume of Inf-Lat-Vent (left hemisphere)	http://biobank.ndph.ox.ac.uk/ukb/field.cgi?id=26555
26556	T1 structural brain MRI > Freesurfer ASEG	190	Volume of Cerebellum-White-Matter (left hemisphere)	http://biobank.ndph.ox.ac.uk/ukb/field.cgi?id=26556
26557	T1 structural brain MRI > Freesurfer ASEG	190	Volume of Cerebellum-Cortex (left hemisphere)	http://biobank.ndph.ox.ac.uk/ukb/field.cgi?id=26557
26558	T1 structural brain MRI > Freesurfer ASEG	190	Volume of Thalamus-Proper (left hemisphere)	http://biobank.ndph.ox.ac.uk/ukb/field.cgi?id=26558
26559	T1 structural brain MRI > Freesurfer ASEG	190	Volume of Caudate (left hemisphere)	http://biobank.ndph.ox.ac.uk/ukb/field.cgi?id=26559
26560	T1 structural brain MRI > Freesurfer ASEG	190	Volume of Putamen (left hemisphere)	http://biobank.ndph.ox.ac.uk/ukb/field.cgi?id=26560
26561	T1 structural brain MRI > Freesurfer ASEG	190	Volume of Pallidum (left hemisphere)	http://biobank.ndph.ox.ac.uk/ukb/field.cgi?id=26561
26562	T1 structural brain MRI > Freesurfer ASEG	190	Volume of Hippocampus (left hemisphere)	http://biobank.ndph.ox.ac.uk/ukb/field.cgi?id=26562
26563	T1 structural brain MRI > Freesurfer ASEG	190	Volume of Amygdala (left hemisphere)	http://biobank.ndph.ox.ac.uk/ukb/field.cgi?id=26563
26564	T1 structural brain MRI > Freesurfer ASEG	190	Volume of Accumbens-area (left hemisphere)	http://biobank.ndph.ox.ac.uk/ukb/field.cgi?id=26564
26565	T1 structural brain MRI > Freesurfer ASEG	190	Volume of VentralDC (left hemisphere)	http://biobank.ndph.ox.ac.uk/ukb/field.cgi?id=26565
26566	T1 structural brain MRI > Freesurfer ASEG	190	Volume of vessel (left hemisphere)	http://biobank.ndph.ox.ac.uk/ukb/field.cgi?id=26566
26567	T1 structural brain MRI > Freesurfer ASEG	190	Volume of choroid-plexus (left hemisphere)	http://biobank.ndph.ox.ac.uk/ukb/field.cgi?id=26567
26568	T1 structural brain MRI > Freesurfer ASEG	190	Number of HolesBeforeFixing (left hemisphere)	http://biobank.ndph.ox.ac.uk/ukb/field.cgi?id=26568
26569	T1 structural brain MRI > Freesurfer ASEG	190	Mean intensity of Lateral-Ventricle (right hemisphere)	http://biobank.ndph.ox.ac.uk/ukb/field.cgi?id=26569
26570	T1 structural brain MRI > Freesurfer ASEG	190	Mean intensity of Inf-Lat-Vent (right hemisphere)	http://biobank.ndph.ox.ac.uk/ukb/field.cgi?id=26570
26571	T1 structural brain MRI > Freesurfer ASEG	190	Mean intensity of Cerebellum-White-Matter (right hemisphere)	http://biobank.ndph.ox.ac.uk/ukb/field.cgi?id=26571
26572	T1 structural brain MRI > Freesurfer ASEG	190	Mean intensity of Cerebellum-Cortex (right hemisphere)	http://biobank.ndph.ox.ac.uk/ukb/field.cgi?id=26572
26573	T1 structural brain MRI > Freesurfer ASEG	190	Mean intensity of Thalamus-Proper (right hemisphere)	http://biobank.ndph.ox.ac.uk/ukb/field.cgi?id=26573
26574	T1 structural brain MRI > Freesurfer ASEG	190	Mean intensity of Caudate (right hemisphere)	http://biobank.ndph.ox.ac.uk/ukb/field.cgi?id=26574
26575	T1 structural brain MRI > Freesurfer ASEG	190	Mean intensity of Putamen (right hemisphere)	http://biobank.ndph.ox.ac.uk/ukb/field.cgi?id=26575
26576	T1 structural brain MRI > Freesurfer ASEG	190	Mean intensity of Pallidum (right hemisphere)	http://biobank.ndph.ox.ac.uk/ukb/field.cgi?id=26576
26577	T1 structural brain MRI > Freesurfer ASEG	190	Mean intensity of Hippocampus (right hemisphere)	http://biobank.ndph.ox.ac.uk/ukb/field.cgi?id=26577
26578	T1 structural brain MRI > Freesurfer ASEG	190	Mean intensity of Amygdala (right hemisphere)	http://biobank.ndph.ox.ac.uk/ukb/field.cgi?id=26578
26579	T1 structural brain MRI > Freesurfer ASEG	190	Mean intensity of Accumbens-area (right hemisphere)	http://biobank.ndph.ox.ac.uk/ukb/field.cgi?id=26579
26580	T1 structural brain MRI > Freesurfer ASEG	190	Mean intensity of VentralDC (right hemisphere)	http://biobank.ndph.ox.ac.uk/ukb/field.cgi?id=26580
26581	T1 structural brain MRI > Freesurfer ASEG	190	Mean intensity of vessel (right hemisphere)	http://biobank.ndph.ox.ac.uk/ukb/field.cgi?id=26581
26582	T1 structural brain MRI > Freesurfer ASEG	190	Mean intensity of choroid-plexus (right hemisphere)	http://biobank.ndph.ox.ac.uk/ukb/field.cgi?id=26582
26583	T1 structural brain MRI > Freesurfer ASEG	190	Volume of Cortex (right hemisphere)	http://biobank.ndph.ox.ac.uk/ukb/field.cgi?id=26583
26584	T1 structural brain MRI > Freesurfer ASEG	190	Volume of CerebralWhiteMatter (right hemisphere)	http://biobank.ndph.ox.ac.uk/ukb/field.cgi?id=26584
26585	T1 structural brain MRI > Freesurfer ASEG	190	Volume of Lateral-Ventricle (right hemisphere)	http://biobank.ndph.ox.ac.uk/ukb/field.cgi?id=26585
26586	T1 structural brain MRI > Freesurfer ASEG	190	Volume of Inf-Lat-Vent (right hemisphere)	http://biobank.ndph.ox.ac.uk/ukb/field.cgi?id=26586
26587	T1 structural brain MRI > Freesurfer ASEG	190	Volume of Cerebellum-White-Matter (right hemisphere)	http://biobank.ndph.ox.ac.uk/ukb/field.cgi?id=26587
26588	T1 structural brain MRI > Freesurfer ASEG	190	Volume of Cerebellum-Cortex (right hemisphere)	http://biobank.ndph.ox.ac.uk/ukb/field.cgi?id=26588
26589	T1 structural brain MRI > Freesurfer ASEG	190	Volume of Thalamus-Proper (right hemisphere)	http://biobank.ndph.ox.ac.uk/ukb/field.cgi?id=26589
26590	T1 structural brain MRI > Freesurfer ASEG	190	Volume of Caudate (right hemisphere)	http://biobank.ndph.ox.ac.uk/ukb/field.cgi?id=26590
26591	T1 structural brain MRI > Freesurfer ASEG	190	Volume of Putamen (right hemisphere)	http://biobank.ndph.ox.ac.uk/ukb/field.cgi?id=26591
26592	T1 structural brain MRI > Freesurfer ASEG	190	Volume of Pallidum (right hemisphere)	http://biobank.ndph.ox.ac.uk/ukb/field.cgi?id=26592
26593	T1 structural brain MRI > Freesurfer ASEG	190	Volume of Hippocampus (right hemisphere)	http://biobank.ndph.ox.ac.uk/ukb/field.cgi?id=26593
26594	T1 structural brain MRI > Freesurfer ASEG	190	Volume of Amygdala (right hemisphere)	http://biobank.ndph.ox.ac.uk/ukb/field.cgi?id=26594
26595	T1 structural brain MRI > Freesurfer ASEG	190	Volume of Accumbens-area (right hemisphere)	http://biobank.ndph.ox.ac.uk/ukb/field.cgi?id=26595
26596	T1 structural brain MRI > Freesurfer ASEG	190	Volume of VentralDC (right hemisphere)	http://biobank.ndph.ox.ac.uk/ukb/field.cgi?id=26596
26597	T1 structural brain MRI > Freesurfer ASEG	190	Volume of vessel (right hemisphere)	http://biobank.ndph.ox.ac.uk/ukb/field.cgi?id=26597
26598	T1 structural brain MRI > Freesurfer ASEG	190	Volume of choroid-plexus (right hemisphere)	http://biobank.ndph.ox.ac.uk/ukb/field.cgi?id=26598
26599	T1 structural brain MRI > Freesurfer ASEG	190	Number of HolesBeforeFixing (right hemisphere)	http://biobank.ndph.ox.ac.uk/ukb/field.cgi?id=26599
26600	T1 structural brain MRI > Freesurfer subsegmentation	191	Volume of Lateral-nucleus (left hemisphere)	http://biobank.ndph.ox.ac.uk/ukb/field.cgi?id=26600
26601	T1 structural brain MRI > Freesurfer subsegmentation	191	Volume of Basal-nucleus (left hemisphere)	http://biobank.ndph.ox.ac.uk/ukb/field.cgi?id=26601
26602	T1 structural brain MRI > Freesurfer subsegmentation	191	Volume of Accessory-Basal-nucleus (left hemisphere)	http://biobank.ndph.ox.ac.uk/ukb/field.cgi?id=26602
26603	T1 structural brain MRI > Freesurfer subsegmentation	191	Volume of Anterior-amygdaloid-area-AAA (left hemisphere)	http://biobank.ndph.ox.ac.uk/ukb/field.cgi?id=26603
26604	T1 structural brain MRI > Freesurfer subsegmentation	191	Volume of Central-nucleus (left hemisphere)	http://biobank.ndph.ox.ac.uk/ukb/field.cgi?id=26604
26605	T1 structural brain MRI > Freesurfer subsegmentation	191	Volume of Medial-nucleus (left hemisphere)	http://biobank.ndph.ox.ac.uk/ukb/field.cgi?id=26605
26606	T1 structural brain MRI > Freesurfer subsegmentation	191	Volume of Cortical-nucleus (left hemisphere)	http://biobank.ndph.ox.ac.uk/ukb/field.cgi?id=26606
26607	T1 structural brain MRI > Freesurfer subsegmentation	191	Volume of Corticoamygdaloid-transitio (left hemisphere)	http://biobank.ndph.ox.ac.uk/ukb/field.cgi?id=26607
26608	T1 structural brain MRI > Freesurfer subsegmentation	191	Volume of Paralaminar-nucleus (left hemisphere)	http://biobank.ndph.ox.ac.uk/ukb/field.cgi?id=26608
26609	T1 structural brain MRI > Freesurfer subsegmentation	191	Volume of Whole-amygdala (left hemisphere)	http://biobank.ndph.ox.ac.uk/ukb/field.cgi?id=26609
26610	T1 structural brain MRI > Freesurfer subsegmentation	191	Volume of Lateral-nucleus (right hemisphere)	http://biobank.ndph.ox.ac.uk/ukb/field.cgi?id=26610
26611	T1 structural brain MRI > Freesurfer subsegmentation	191	Volume of Basal-nucleus (right hemisphere)	http://biobank.ndph.ox.ac.uk/ukb/field.cgi?id=26611
26612	T1 structural brain MRI > Freesurfer subsegmentation	191	Volume of Accessory-Basal-nucleus (right hemisphere)	http://biobank.ndph.ox.ac.uk/ukb/field.cgi?id=26612
26613	T1 structural brain MRI > Freesurfer subsegmentation	191	Volume of Anterior-amygdaloid-area-AAA (right hemisphere)	http://biobank.ndph.ox.ac.uk/ukb/field.cgi?id=26613
26614	T1 structural brain MRI > Freesurfer subsegmentation	191	Volume of Central-nucleus (right hemisphere)	http://biobank.ndph.ox.ac.uk/ukb/field.cgi?id=26614
26615	T1 structural brain MRI > Freesurfer subsegmentation	191	Volume of Medial-nucleus (right hemisphere)	http://biobank.ndph.ox.ac.uk/ukb/field.cgi?id=26615
26616	T1 structural brain MRI > Freesurfer subsegmentation	191	Volume of Cortical-nucleus (right hemisphere)	http://biobank.ndph.ox.ac.uk/ukb/field.cgi?id=26616
26617	T1 structural brain MRI > Freesurfer subsegmentation	191	Volume of Corticoamygdaloid-transitio (right hemisphere)	http://biobank.ndph.ox.ac.uk/ukb/field.cgi?id=26617
26618	T1 structural brain MRI > Freesurfer subsegmentation	191	Volume of Paralaminar-nucleus (right hemisphere)	http://biobank.ndph.ox.ac.uk/ukb/field.cgi?id=26618
26619	T1 structural brain MRI > Freesurfer subsegmentation	191	Volume of Whole-amygdala (right hemisphere)	http://biobank.ndph.ox.ac.uk/ukb/field.cgi?id=26619
26620	T1 structural brain MRI > Freesurfer subsegmentation	191	Volume of Hippocampal-tail (left hemisphere)	http://biobank.ndph.ox.ac.uk/ukb/field.cgi?id=26620
26621	T1 structural brain MRI > Freesurfer subsegmentation	191	Volume of subiculum-body (left hemisphere)	http://biobank.ndph.ox.ac.uk/ukb/field.cgi?id=26621
26622	T1 structural brain MRI > Freesurfer subsegmentation	191	Volume of CA1-body (left hemisphere)	http://biobank.ndph.ox.ac.uk/ukb/field.cgi?id=26622
26623	T1 structural brain MRI > Freesurfer subsegmentation	191	Volume of subiculum-head (left hemisphere)	http://biobank.ndph.ox.ac.uk/ukb/field.cgi?id=26623
26624	T1 structural brain MRI > Freesurfer subsegmentation	191	Volume of hippocampal-fissure (left hemisphere)	http://biobank.ndph.ox.ac.uk/ukb/field.cgi?id=26624
26625	T1 structural brain MRI > Freesurfer subsegmentation	191	Volume of presubiculum-head (left hemisphere)	http://biobank.ndph.ox.ac.uk/ukb/field.cgi?id=26625
26626	T1 structural brain MRI > Freesurfer subsegmentation	191	Volume of CA1-head (left hemisphere)	http://biobank.ndph.ox.ac.uk/ukb/field.cgi?id=26626
26627	T1 structural brain MRI > Freesurfer subsegmentation	191	Volume of presubiculum-body (left hemisphere)	http://biobank.ndph.ox.ac.uk/ukb/field.cgi?id=26627
26628	T1 structural brain MRI > Freesurfer subsegmentation	191	Volume of parasubiculum (left hemisphere)	http://biobank.ndph.ox.ac.uk/ukb/field.cgi?id=26628
26629	T1 structural brain MRI > Freesurfer subsegmentation	191	Volume of molecular-layer-HP-head (left hemisphere)	http://biobank.ndph.ox.ac.uk/ukb/field.cgi?id=26629
26630	T1 structural brain MRI > Freesurfer subsegmentation	191	Volume of molecular-layer-HP-body (left hemisphere)	http://biobank.ndph.ox.ac.uk/ukb/field.cgi?id=26630
26631	T1 structural brain MRI > Freesurfer subsegmentation	191	Volume of GC-ML-DG-head (left hemisphere)	http://biobank.ndph.ox.ac.uk/ukb/field.cgi?id=26631
26632	T1 structural brain MRI > Freesurfer subsegmentation	191	Volume of CA3-body (left hemisphere)	http://biobank.ndph.ox.ac.uk/ukb/field.cgi?id=26632
26633	T1 structural brain MRI > Freesurfer subsegmentation	191	Volume of GC-ML-DG-body (left hemisphere)	http://biobank.ndph.ox.ac.uk/ukb/field.cgi?id=26633
26634	T1 structural brain MRI > Freesurfer subsegmentation	191	Volume of CA4-head (left hemisphere)	http://biobank.ndph.ox.ac.uk/ukb/field.cgi?id=26634
26635	T1 structural brain MRI > Freesurfer subsegmentation	191	Volume of CA4-body (left hemisphere)	http://biobank.ndph.ox.ac.uk/ukb/field.cgi?id=26635
26636	T1 structural brain MRI > Freesurfer subsegmentation	191	Volume of fimbria (left hemisphere)	http://biobank.ndph.ox.ac.uk/ukb/field.cgi?id=26636
26637	T1 structural brain MRI > Freesurfer subsegmentation	191	Volume of CA3-head (left hemisphere)	http://biobank.ndph.ox.ac.uk/ukb/field.cgi?id=26637
26638	T1 structural brain MRI > Freesurfer subsegmentation	191	Volume of HATA (left hemisphere)	http://biobank.ndph.ox.ac.uk/ukb/field.cgi?id=26638
26639	T1 structural brain MRI > Freesurfer subsegmentation	191	Volume of Whole-hippocampal-body (left hemisphere)	http://biobank.ndph.ox.ac.uk/ukb/field.cgi?id=26639
26640	T1 structural brain MRI > Freesurfer subsegmentation	191	Volume of Whole-hippocampal-head (left hemisphere)	http://biobank.ndph.ox.ac.uk/ukb/field.cgi?id=26640
26641	T1 structural brain MRI > Freesurfer subsegmentation	191	Volume of Whole-hippocampus (left hemisphere)	http://biobank.ndph.ox.ac.uk/ukb/field.cgi?id=26641
26642	T1 structural brain MRI > Freesurfer subsegmentation	191	Volume of Hippocampal-tail (right hemisphere)	http://biobank.ndph.ox.ac.uk/ukb/field.cgi?id=26642
26643	T1 structural brain MRI > Freesurfer subsegmentation	191	Volume of subiculum-body (right hemisphere)	http://biobank.ndph.ox.ac.uk/ukb/field.cgi?id=26643
26644	T1 structural brain MRI > Freesurfer subsegmentation	191	Volume of CA1-body (right hemisphere)	http://biobank.ndph.ox.ac.uk/ukb/field.cgi?id=26644
26645	T1 structural brain MRI > Freesurfer subsegmentation	191	Volume of subiculum-head (right hemisphere)	http://biobank.ndph.ox.ac.uk/ukb/field.cgi?id=26645
26646	T1 structural brain MRI > Freesurfer subsegmentation	191	Volume of hippocampal-fissure (right hemisphere)	http://biobank.ndph.ox.ac.uk/ukb/field.cgi?id=26646
26647	T1 structural brain MRI > Freesurfer subsegmentation	191	Volume of presubiculum-head (right hemisphere)	http://biobank.ndph.ox.ac.uk/ukb/field.cgi?id=26647
26648	T1 structural brain MRI > Freesurfer subsegmentation	191	Volume of CA1-head (right hemisphere)	http://biobank.ndph.ox.ac.uk/ukb/field.cgi?id=26648
26649	T1 structural brain MRI > Freesurfer subsegmentation	191	Volume of presubiculum-body (right hemisphere)	http://biobank.ndph.ox.ac.uk/ukb/field.cgi?id=26649
26650	T1 structural brain MRI > Freesurfer subsegmentation	191	Volume of parasubiculum (right hemisphere)	http://biobank.ndph.ox.ac.uk/ukb/field.cgi?id=26650
26651	T1 structural brain MRI > Freesurfer subsegmentation	191	Volume of molecular-layer-HP-head (right hemisphere)	http://biobank.ndph.ox.ac.uk/ukb/field.cgi?id=26651
26652	T1 structural brain MRI > Freesurfer subsegmentation	191	Volume of molecular-layer-HP-body (right hemisphere)	http://biobank.ndph.ox.ac.uk/ukb/field.cgi?id=26652
26653	T1 structural brain MRI > Freesurfer subsegmentation	191	Volume of GC-ML-DG-head (right hemisphere)	http://biobank.ndph.ox.ac.uk/ukb/field.cgi?id=26653
26654	T1 structural brain MRI > Freesurfer subsegmentation	191	Volume of CA3-body (right hemisphere)	http://biobank.ndph.ox.ac.uk/ukb/field.cgi?id=26654
26655	T1 structural brain MRI > Freesurfer subsegmentation	191	Volume of GC-ML-DG-body (right hemisphere)	http://biobank.ndph.ox.ac.uk/ukb/field.cgi?id=26655
26656	T1 structural brain MRI > Freesurfer subsegmentation	191	Volume of CA4-head (right hemisphere)	http://biobank.ndph.ox.ac.uk/ukb/field.cgi?id=26656
26657	T1 structural brain MRI > Freesurfer subsegmentation	191	Volume of CA4-body (right hemisphere)	http://biobank.ndph.ox.ac.uk/ukb/field.cgi?id=26657
26658	T1 structural brain MRI > Freesurfer subsegmentation	191	Volume of fimbria (right hemisphere)	http://biobank.ndph.ox.ac.uk/ukb/field.cgi?id=26658
26659	T1 structural brain MRI > Freesurfer subsegmentation	191	Volume of CA3-head (right hemisphere)	http://biobank.ndph.ox.ac.uk/ukb/field.cgi?id=26659
26660	T1 structural brain MRI > Freesurfer subsegmentation	191	Volume of HATA (right hemisphere)	http://biobank.ndph.ox.ac.uk/ukb/field.cgi?id=26660
26661	T1 structural brain MRI > Freesurfer subsegmentation	191	Volume of Whole-hippocampal-body (right hemisphere)	http://biobank.ndph.ox.ac.uk/ukb/field.cgi?id=26661
26662	T1 structural brain MRI > Freesurfer subsegmentation	191	Volume of Whole-hippocampal-head (right hemisphere)	http://biobank.ndph.ox.ac.uk/ukb/field.cgi?id=26662
26663	T1 structural brain MRI > Freesurfer subsegmentation	191	Volume of Whole-hippocampus (right hemisphere)	http://biobank.ndph.ox.ac.uk/ukb/field.cgi?id=26663
26664	T1 structural brain MRI > Freesurfer subsegmentation	191	Volume of MGN (left hemisphere)	http://biobank.ndph.ox.ac.uk/ukb/field.cgi?id=26664
26665	T1 structural brain MRI > Freesurfer subsegmentation	191	Volume of LGN (left hemisphere)	http://biobank.ndph.ox.ac.uk/ukb/field.cgi?id=26665
26666	T1 structural brain MRI > Freesurfer subsegmentation	191	Volume of PuI (left hemisphere)	http://biobank.ndph.ox.ac.uk/ukb/field.cgi?id=26666
26667	T1 structural brain MRI > Freesurfer subsegmentation	191	Volume of PuM (left hemisphere)	http://biobank.ndph.ox.ac.uk/ukb/field.cgi?id=26667
26668	T1 structural brain MRI > Freesurfer subsegmentation	191	Volume of L-Sg (left hemisphere)	http://biobank.ndph.ox.ac.uk/ukb/field.cgi?id=26668
26669	T1 structural brain MRI > Freesurfer subsegmentation	191	Volume of VPL (left hemisphere)	http://biobank.ndph.ox.ac.uk/ukb/field.cgi?id=26669
26670	T1 structural brain MRI > Freesurfer subsegmentation	191	Volume of CM (left hemisphere)	http://biobank.ndph.ox.ac.uk/ukb/field.cgi?id=26670
26671	T1 structural brain MRI > Freesurfer subsegmentation	191	Volume of VLa (left hemisphere)	http://biobank.ndph.ox.ac.uk/ukb/field.cgi?id=26671
26672	T1 structural brain MRI > Freesurfer subsegmentation	191	Volume of PuA (left hemisphere)	http://biobank.ndph.ox.ac.uk/ukb/field.cgi?id=26672
26673	T1 structural brain MRI > Freesurfer subsegmentation	191	Volume of MDm (left hemisphere)	http://biobank.ndph.ox.ac.uk/ukb/field.cgi?id=26673
26674	T1 structural brain MRI > Freesurfer subsegmentation	191	Volume of Pf (left hemisphere)	http://biobank.ndph.ox.ac.uk/ukb/field.cgi?id=26674
26675	T1 structural brain MRI > Freesurfer subsegmentation	191	Volume of VAmc (left hemisphere)	http://biobank.ndph.ox.ac.uk/ukb/field.cgi?id=26675
26676	T1 structural brain MRI > Freesurfer subsegmentation	191	Volume of MDl (left hemisphere)	http://biobank.ndph.ox.ac.uk/ukb/field.cgi?id=26676
26677	T1 structural brain MRI > Freesurfer subsegmentation	191	Volume of CeM (left hemisphere)	http://biobank.ndph.ox.ac.uk/ukb/field.cgi?id=26677
26678	T1 structural brain MRI > Freesurfer subsegmentation	191	Volume of VA (left hemisphere)	http://biobank.ndph.ox.ac.uk/ukb/field.cgi?id=26678
26679	T1 structural brain MRI > Freesurfer subsegmentation	191	Volume of MV(Re) (left hemisphere)	http://biobank.ndph.ox.ac.uk/ukb/field.cgi?id=26679
26680	T1 structural brain MRI > Freesurfer subsegmentation	191	Volume of VM (left hemisphere)	http://biobank.ndph.ox.ac.uk/ukb/field.cgi?id=26680
26681	T1 structural brain MRI > Freesurfer subsegmentation	191	Volume of CL (left hemisphere)	http://biobank.ndph.ox.ac.uk/ukb/field.cgi?id=26681
26682	T1 structural brain MRI > Freesurfer subsegmentation	191	Volume of PuL (left hemisphere)	http://biobank.ndph.ox.ac.uk/ukb/field.cgi?id=26682
26683	T1 structural brain MRI > Freesurfer subsegmentation	191	Volume of Pt (left hemisphere)	http://biobank.ndph.ox.ac.uk/ukb/field.cgi?id=26683
26684	T1 structural brain MRI > Freesurfer subsegmentation	191	Volume of AV (left hemisphere)	http://biobank.ndph.ox.ac.uk/ukb/field.cgi?id=26684
26685	T1 structural brain MRI > Freesurfer subsegmentation	191	Volume of Pc (left hemisphere)	http://biobank.ndph.ox.ac.uk/ukb/field.cgi?id=26685
26686	T1 structural brain MRI > Freesurfer subsegmentation	191	Volume of VLp (left hemisphere)	http://biobank.ndph.ox.ac.uk/ukb/field.cgi?id=26686
26687	T1 structural brain MRI > Freesurfer subsegmentation	191	Volume of LP (left hemisphere)	http://biobank.ndph.ox.ac.uk/ukb/field.cgi?id=26687
26688	T1 structural brain MRI > Freesurfer subsegmentation	191	Volume of LGN (right hemisphere)	http://biobank.ndph.ox.ac.uk/ukb/field.cgi?id=26688
26689	T1 structural brain MRI > Freesurfer subsegmentation	191	Volume of MGN (right hemisphere)	http://biobank.ndph.ox.ac.uk/ukb/field.cgi?id=26689
26690	T1 structural brain MRI > Freesurfer subsegmentation	191	Volume of PuI (right hemisphere)	http://biobank.ndph.ox.ac.uk/ukb/field.cgi?id=26690
26691	T1 structural brain MRI > Freesurfer subsegmentation	191	Volume of PuM (right hemisphere)	http://biobank.ndph.ox.ac.uk/ukb/field.cgi?id=26691
26692	T1 structural brain MRI > Freesurfer subsegmentation	191	Volume of L-Sg (right hemisphere)	http://biobank.ndph.ox.ac.uk/ukb/field.cgi?id=26692
26693	T1 structural brain MRI > Freesurfer subsegmentation	191	Volume of VPL (right hemisphere)	http://biobank.ndph.ox.ac.uk/ukb/field.cgi?id=26693
26694	T1 structural brain MRI > Freesurfer subsegmentation	191	Volume of CM (right hemisphere)	http://biobank.ndph.ox.ac.uk/ukb/field.cgi?id=26694
26695	T1 structural brain MRI > Freesurfer subsegmentation	191	Volume of VLa (right hemisphere)	http://biobank.ndph.ox.ac.uk/ukb/field.cgi?id=26695
26696	T1 structural brain MRI > Freesurfer subsegmentation	191	Volume of PuA (right hemisphere)	http://biobank.ndph.ox.ac.uk/ukb/field.cgi?id=26696
26697	T1 structural brain MRI > Freesurfer subsegmentation	191	Volume of MDm (right hemisphere)	http://biobank.ndph.ox.ac.uk/ukb/field.cgi?id=26697
26698	T1 structural brain MRI > Freesurfer subsegmentation	191	Volume of Pf (right hemisphere)	http://biobank.ndph.ox.ac.uk/ukb/field.cgi?id=26698
26699	T1 structural brain MRI > Freesurfer subsegmentation	191	Volume of VAmc (right hemisphere)	http://biobank.ndph.ox.ac.uk/ukb/field.cgi?id=26699
26700	T1 structural brain MRI > Freesurfer subsegmentation	191	Volume of MDl (right hemisphere)	http://biobank.ndph.ox.ac.uk/ukb/field.cgi?id=26700
26701	T1 structural brain MRI > Freesurfer subsegmentation	191	Volume of VA (right hemisphere)	http://biobank.ndph.ox.ac.uk/ukb/field.cgi?id=26701
26702	T1 structural brain MRI > Freesurfer subsegmentation	191	Volume of MV(Re) (right hemisphere)	http://biobank.ndph.ox.ac.uk/ukb/field.cgi?id=26702
26703	T1 structural brain MRI > Freesurfer subsegmentation	191	Volume of CeM (right hemisphere)	http://biobank.ndph.ox.ac.uk/ukb/field.cgi?id=26703
26704	T1 structural brain MRI > Freesurfer subsegmentation	191	Volume of VM (right hemisphere)	http://biobank.ndph.ox.ac.uk/ukb/field.cgi?id=26704
26705	T1 structural brain MRI > Freesurfer subsegmentation	191	Volume of PuL (right hemisphere)	http://biobank.ndph.ox.ac.uk/ukb/field.cgi?id=26705
26706	T1 structural brain MRI > Freesurfer subsegmentation	191	Volume of CL (right hemisphere)	http://biobank.ndph.ox.ac.uk/ukb/field.cgi?id=26706
26707	T1 structural brain MRI > Freesurfer subsegmentation	191	Volume of VLp (right hemisphere)	http://biobank.ndph.ox.ac.uk/ukb/field.cgi?id=26707
26708	T1 structural brain MRI > Freesurfer subsegmentation	191	Volume of Pc (right hemisphere)	http://biobank.ndph.ox.ac.uk/ukb/field.cgi?id=26708
26709	T1 structural brain MRI > Freesurfer subsegmentation	191	Volume of Pt (right hemisphere)	http://biobank.ndph.ox.ac.uk/ukb/field.cgi?id=26709
26710	T1 structural brain MRI > Freesurfer subsegmentation	191	Volume of AV (right hemisphere)	http://biobank.ndph.ox.ac.uk/ukb/field.cgi?id=26710
26711	T1 structural brain MRI > Freesurfer subsegmentation	191	Volume of LP (right hemisphere)	http://biobank.ndph.ox.ac.uk/ukb/field.cgi?id=26711
26712	T1 structural brain MRI > Freesurfer subsegmentation	191	Volume of LD (left hemisphere)	http://biobank.ndph.ox.ac.uk/ukb/field.cgi?id=26712
26713	T1 structural brain MRI > Freesurfer subsegmentation	191	Volume of LD (right hemisphere)	http://biobank.ndph.ox.ac.uk/ukb/field.cgi?id=26713
26714	T1 structural brain MRI > Freesurfer subsegmentation	191	Volume of Whole-thalamus (left hemisphere)	http://biobank.ndph.ox.ac.uk/ukb/field.cgi?id=26714
26715	T1 structural brain MRI > Freesurfer subsegmentation	191	Volume of Whole-thalamus (right hemisphere)	http://biobank.ndph.ox.ac.uk/ukb/field.cgi?id=26715
26716	T1 structural brain MRI > Freesurfer subsegmentation	191	Volume of Medulla (whole brain)	http://biobank.ndph.ox.ac.uk/ukb/field.cgi?id=26716
26717	T1 structural brain MRI > Freesurfer subsegmentation	191	Volume of Pons (whole brain)	http://biobank.ndph.ox.ac.uk/ukb/field.cgi?id=26717
26718	T1 structural brain MRI > Freesurfer subsegmentation	191	Volume of SCP (whole brain)	http://biobank.ndph.ox.ac.uk/ukb/field.cgi?id=26718
26719	T1 structural brain MRI > Freesurfer subsegmentation	191	Volume of Midbrain (whole brain)	http://biobank.ndph.ox.ac.uk/ukb/field.cgi?id=26719
26720	T1 structural brain MRI > Freesurfer subsegmentation	191	Volume of Whole-brainstem (whole brain)	http://biobank.ndph.ox.ac.uk/ukb/field.cgi?id=26720
26721	T1 structural brain MRI > Freesurfer desikan white	192	Area of TotalSurface (left hemisphere)	http://biobank.ndph.ox.ac.uk/ukb/field.cgi?id=26721
26722	T1 structural brain MRI > Freesurfer desikan white	192	Area of bankssts (left hemisphere)	http://biobank.ndph.ox.ac.uk/ukb/field.cgi?id=26722
26723	T1 structural brain MRI > Freesurfer desikan white	192	Area of caudalanteriorcingulate (left hemisphere)	http://biobank.ndph.ox.ac.uk/ukb/field.cgi?id=26723
26724	T1 structural brain MRI > Freesurfer desikan white	192	Area of caudalmiddlefrontal (left hemisphere)	http://biobank.ndph.ox.ac.uk/ukb/field.cgi?id=26724
26725	T1 structural brain MRI > Freesurfer desikan white	192	Area of cuneus (left hemisphere)	http://biobank.ndph.ox.ac.uk/ukb/field.cgi?id=26725
26726	T1 structural brain MRI > Freesurfer desikan white	192	Area of entorhinal (left hemisphere)	http://biobank.ndph.ox.ac.uk/ukb/field.cgi?id=26726
26727	T1 structural brain MRI > Freesurfer desikan white	192	Area of fusiform (left hemisphere)	http://biobank.ndph.ox.ac.uk/ukb/field.cgi?id=26727
26728	T1 structural brain MRI > Freesurfer desikan white	192	Area of inferiorparietal (left hemisphere)	http://biobank.ndph.ox.ac.uk/ukb/field.cgi?id=26728
26729	T1 structural brain MRI > Freesurfer desikan white	192	Area of inferiortemporal (left hemisphere)	http://biobank.ndph.ox.ac.uk/ukb/field.cgi?id=26729
26730	T1 structural brain MRI > Freesurfer desikan white	192	Area of isthmuscingulate (left hemisphere)	http://biobank.ndph.ox.ac.uk/ukb/field.cgi?id=26730
26731	T1 structural brain MRI > Freesurfer desikan white	192	Area of lateraloccipital (left hemisphere)	http://biobank.ndph.ox.ac.uk/ukb/field.cgi?id=26731
26732	T1 structural brain MRI > Freesurfer desikan white	192	Area of lateralorbitofrontal (left hemisphere)	http://biobank.ndph.ox.ac.uk/ukb/field.cgi?id=26732
26733	T1 structural brain MRI > Freesurfer desikan white	192	Area of lingual (left hemisphere)	http://biobank.ndph.ox.ac.uk/ukb/field.cgi?id=26733
26734	T1 structural brain MRI > Freesurfer desikan white	192	Area of medialorbitofrontal (left hemisphere)	http://biobank.ndph.ox.ac.uk/ukb/field.cgi?id=26734
26735	T1 structural brain MRI > Freesurfer desikan white	192	Area of middletemporal (left hemisphere)	http://biobank.ndph.ox.ac.uk/ukb/field.cgi?id=26735
26736	T1 structural brain MRI > Freesurfer desikan white	192	Area of parahippocampal (left hemisphere)	http://biobank.ndph.ox.ac.uk/ukb/field.cgi?id=26736
26737	T1 structural brain MRI > Freesurfer desikan white	192	Area of paracentral (left hemisphere)	http://biobank.ndph.ox.ac.uk/ukb/field.cgi?id=26737
26738	T1 structural brain MRI > Freesurfer desikan white	192	Area of parsopercularis (left hemisphere)	http://biobank.ndph.ox.ac.uk/ukb/field.cgi?id=26738
26739	T1 structural brain MRI > Freesurfer desikan white	192	Area of parsorbitalis (left hemisphere)	http://biobank.ndph.ox.ac.uk/ukb/field.cgi?id=26739
26740	T1 structural brain MRI > Freesurfer desikan white	192	Area of parstriangularis (left hemisphere)	http://biobank.ndph.ox.ac.uk/ukb/field.cgi?id=26740
26741	T1 structural brain MRI > Freesurfer desikan white	192	Area of pericalcarine (left hemisphere)	http://biobank.ndph.ox.ac.uk/ukb/field.cgi?id=26741
26742	T1 structural brain MRI > Freesurfer desikan white	192	Area of postcentral (left hemisphere)	http://biobank.ndph.ox.ac.uk/ukb/field.cgi?id=26742
26743	T1 structural brain MRI > Freesurfer desikan white	192	Area of posteriorcingulate (left hemisphere)	http://biobank.ndph.ox.ac.uk/ukb/field.cgi?id=26743
26744	T1 structural brain MRI > Freesurfer desikan white	192	Area of precentral (left hemisphere)	http://biobank.ndph.ox.ac.uk/ukb/field.cgi?id=26744
26745	T1 structural brain MRI > Freesurfer desikan white	192	Area of precuneus (left hemisphere)	http://biobank.ndph.ox.ac.uk/ukb/field.cgi?id=26745
26746	T1 structural brain MRI > Freesurfer desikan white	192	Area of rostralanteriorcingulate (left hemisphere)	http://biobank.ndph.ox.ac.uk/ukb/field.cgi?id=26746
26747	T1 structural brain MRI > Freesurfer desikan white	192	Area of rostralmiddlefrontal (left hemisphere)	http://biobank.ndph.ox.ac.uk/ukb/field.cgi?id=26747
26748	T1 structural brain MRI > Freesurfer desikan white	192	Area of superiorfrontal (left hemisphere)	http://biobank.ndph.ox.ac.uk/ukb/field.cgi?id=26748
26749	T1 structural brain MRI > Freesurfer desikan white	192	Area of superiorparietal (left hemisphere)	http://biobank.ndph.ox.ac.uk/ukb/field.cgi?id=26749
26750	T1 structural brain MRI > Freesurfer desikan white	192	Area of superiortemporal (left hemisphere)	http://biobank.ndph.ox.ac.uk/ukb/field.cgi?id=26750
26751	T1 structural brain MRI > Freesurfer desikan white	192	Area of supramarginal (left hemisphere)	http://biobank.ndph.ox.ac.uk/ukb/field.cgi?id=26751
26752	T1 structural brain MRI > Freesurfer desikan white	192	Area of frontalpole (left hemisphere)	http://biobank.ndph.ox.ac.uk/ukb/field.cgi?id=26752
26753	T1 structural brain MRI > Freesurfer desikan white	192	Area of transversetemporal (left hemisphere)	http://biobank.ndph.ox.ac.uk/ukb/field.cgi?id=26753
26754	T1 structural brain MRI > Freesurfer desikan white	192	Area of insula (left hemisphere)	http://biobank.ndph.ox.ac.uk/ukb/field.cgi?id=26754
26755	T1 structural brain MRI > Freesurfer desikan white	192	Mean thickness of GlobalMeanMean thickness (left hemisphere)	http://biobank.ndph.ox.ac.uk/ukb/field.cgi?id=26755
26756	T1 structural brain MRI > Freesurfer desikan white	192	Mean thickness of bankssts (left hemisphere)	http://biobank.ndph.ox.ac.uk/ukb/field.cgi?id=26756
26757	T1 structural brain MRI > Freesurfer desikan white	192	Mean thickness of caudalanteriorcingulate (left hemisphere)	http://biobank.ndph.ox.ac.uk/ukb/field.cgi?id=26757
26758	T1 structural brain MRI > Freesurfer desikan white	192	Mean thickness of caudalmiddlefrontal (left hemisphere)	http://biobank.ndph.ox.ac.uk/ukb/field.cgi?id=26758
26759	T1 structural brain MRI > Freesurfer desikan white	192	Mean thickness of cuneus (left hemisphere)	http://biobank.ndph.ox.ac.uk/ukb/field.cgi?id=26759
26760	T1 structural brain MRI > Freesurfer desikan white	192	Mean thickness of entorhinal (left hemisphere)	http://biobank.ndph.ox.ac.uk/ukb/field.cgi?id=26760
26761	T1 structural brain MRI > Freesurfer desikan white	192	Mean thickness of fusiform (left hemisphere)	http://biobank.ndph.ox.ac.uk/ukb/field.cgi?id=26761
26762	T1 structural brain MRI > Freesurfer desikan white	192	Mean thickness of inferiorparietal (left hemisphere)	http://biobank.ndph.ox.ac.uk/ukb/field.cgi?id=26762
26763	T1 structural brain MRI > Freesurfer desikan white	192	Mean thickness of inferiortemporal (left hemisphere)	http://biobank.ndph.ox.ac.uk/ukb/field.cgi?id=26763
26764	T1 structural brain MRI > Freesurfer desikan white	192	Mean thickness of isthmuscingulate (left hemisphere)	http://biobank.ndph.ox.ac.uk/ukb/field.cgi?id=26764
26765	T1 structural brain MRI > Freesurfer desikan white	192	Mean thickness of lateraloccipital (left hemisphere)	http://biobank.ndph.ox.ac.uk/ukb/field.cgi?id=26765
26766	T1 structural brain MRI > Freesurfer desikan white	192	Mean thickness of lateralorbitofrontal (left hemisphere)	http://biobank.ndph.ox.ac.uk/ukb/field.cgi?id=26766
26767	T1 structural brain MRI > Freesurfer desikan white	192	Mean thickness of lingual (left hemisphere)	http://biobank.ndph.ox.ac.uk/ukb/field.cgi?id=26767
26768	T1 structural brain MRI > Freesurfer desikan white	192	Mean thickness of medialorbitofrontal (left hemisphere)	http://biobank.ndph.ox.ac.uk/ukb/field.cgi?id=26768
26769	T1 structural brain MRI > Freesurfer desikan white	192	Mean thickness of middletemporal (left hemisphere)	http://biobank.ndph.ox.ac.uk/ukb/field.cgi?id=26769
26770	T1 structural brain MRI > Freesurfer desikan white	192	Mean thickness of parahippocampal (left hemisphere)	http://biobank.ndph.ox.ac.uk/ukb/field.cgi?id=26770
26771	T1 structural brain MRI > Freesurfer desikan white	192	Mean thickness of paracentral (left hemisphere)	http://biobank.ndph.ox.ac.uk/ukb/field.cgi?id=26771
26772	T1 structural brain MRI > Freesurfer desikan white	192	Mean thickness of parsopercularis (left hemisphere)	http://biobank.ndph.ox.ac.uk/ukb/field.cgi?id=26772
26773	T1 structural brain MRI > Freesurfer desikan white	192	Mean thickness of parsorbitalis (left hemisphere)	http://biobank.ndph.ox.ac.uk/ukb/field.cgi?id=26773
26774	T1 structural brain MRI > Freesurfer desikan white	192	Mean thickness of parstriangularis (left hemisphere)	http://biobank.ndph.ox.ac.uk/ukb/field.cgi?id=26774
26775	T1 structural brain MRI > Freesurfer desikan white	192	Mean thickness of pericalcarine (left hemisphere)	http://biobank.ndph.ox.ac.uk/ukb/field.cgi?id=26775
26776	T1 structural brain MRI > Freesurfer desikan white	192	Mean thickness of postcentral (left hemisphere)	http://biobank.ndph.ox.ac.uk/ukb/field.cgi?id=26776
26777	T1 structural brain MRI > Freesurfer desikan white	192	Mean thickness of posteriorcingulate (left hemisphere)	http://biobank.ndph.ox.ac.uk/ukb/field.cgi?id=26777
26778	T1 structural brain MRI > Freesurfer desikan white	192	Mean thickness of precentral (left hemisphere)	http://biobank.ndph.ox.ac.uk/ukb/field.cgi?id=26778
26779	T1 structural brain MRI > Freesurfer desikan white	192	Mean thickness of precuneus (left hemisphere)	http://biobank.ndph.ox.ac.uk/ukb/field.cgi?id=26779
26780	T1 structural brain MRI > Freesurfer desikan white	192	Mean thickness of rostralanteriorcingulate (left hemisphere)	http://biobank.ndph.ox.ac.uk/ukb/field.cgi?id=26780
26781	T1 structural brain MRI > Freesurfer desikan white	192	Mean thickness of rostralmiddlefrontal (left hemisphere)	http://biobank.ndph.ox.ac.uk/ukb/field.cgi?id=26781
26782	T1 structural brain MRI > Freesurfer desikan white	192	Mean thickness of superiorfrontal (left hemisphere)	http://biobank.ndph.ox.ac.uk/ukb/field.cgi?id=26782
26783	T1 structural brain MRI > Freesurfer desikan white	192	Mean thickness of superiorparietal (left hemisphere)	http://biobank.ndph.ox.ac.uk/ukb/field.cgi?id=26783
26784	T1 structural brain MRI > Freesurfer desikan white	192	Mean thickness of superiortemporal (left hemisphere)	http://biobank.ndph.ox.ac.uk/ukb/field.cgi?id=26784
26785	T1 structural brain MRI > Freesurfer desikan white	192	Mean thickness of supramarginal (left hemisphere)	http://biobank.ndph.ox.ac.uk/ukb/field.cgi?id=26785
26786	T1 structural brain MRI > Freesurfer desikan white	192	Mean thickness of frontalpole (left hemisphere)	http://biobank.ndph.ox.ac.uk/ukb/field.cgi?id=26786
26787	T1 structural brain MRI > Freesurfer desikan white	192	Mean thickness of transversetemporal (left hemisphere)	http://biobank.ndph.ox.ac.uk/ukb/field.cgi?id=26787
26788	T1 structural brain MRI > Freesurfer desikan white	192	Mean thickness of insula (left hemisphere)	http://biobank.ndph.ox.ac.uk/ukb/field.cgi?id=26788
26789	T1 structural brain MRI > Freesurfer desikan white	192	Volume of bankssts (left hemisphere)	http://biobank.ndph.ox.ac.uk/ukb/field.cgi?id=26789
26790	T1 structural brain MRI > Freesurfer desikan white	192	Volume of caudalanteriorcingulate (left hemisphere)	http://biobank.ndph.ox.ac.uk/ukb/field.cgi?id=26790
26791	T1 structural brain MRI > Freesurfer desikan white	192	Volume of caudalmiddlefrontal (left hemisphere)	http://biobank.ndph.ox.ac.uk/ukb/field.cgi?id=26791
26792	T1 structural brain MRI > Freesurfer desikan white	192	Volume of cuneus (left hemisphere)	http://biobank.ndph.ox.ac.uk/ukb/field.cgi?id=26792
26793	T1 structural brain MRI > Freesurfer desikan white	192	Volume of entorhinal (left hemisphere)	http://biobank.ndph.ox.ac.uk/ukb/field.cgi?id=26793
26794	T1 structural brain MRI > Freesurfer desikan white	192	Volume of fusiform (left hemisphere)	http://biobank.ndph.ox.ac.uk/ukb/field.cgi?id=26794
26795	T1 structural brain MRI > Freesurfer desikan white	192	Volume of inferiorparietal (left hemisphere)	http://biobank.ndph.ox.ac.uk/ukb/field.cgi?id=26795
26796	T1 structural brain MRI > Freesurfer desikan white	192	Volume of inferiortemporal (left hemisphere)	http://biobank.ndph.ox.ac.uk/ukb/field.cgi?id=26796
26797	T1 structural brain MRI > Freesurfer desikan white	192	Volume of isthmuscingulate (left hemisphere)	http://biobank.ndph.ox.ac.uk/ukb/field.cgi?id=26797
26798	T1 structural brain MRI > Freesurfer desikan white	192	Volume of lateraloccipital (left hemisphere)	http://biobank.ndph.ox.ac.uk/ukb/field.cgi?id=26798
26799	T1 structural brain MRI > Freesurfer desikan white	192	Volume of lateralorbitofrontal (left hemisphere)	http://biobank.ndph.ox.ac.uk/ukb/field.cgi?id=26799
26800	T1 structural brain MRI > Freesurfer desikan white	192	Volume of lingual (left hemisphere)	http://biobank.ndph.ox.ac.uk/ukb/field.cgi?id=26800
26801	T1 structural brain MRI > Freesurfer desikan white	192	Volume of medialorbitofrontal (left hemisphere)	http://biobank.ndph.ox.ac.uk/ukb/field.cgi?id=26801
26802	T1 structural brain MRI > Freesurfer desikan white	192	Volume of middletemporal (left hemisphere)	http://biobank.ndph.ox.ac.uk/ukb/field.cgi?id=26802
26803	T1 structural brain MRI > Freesurfer desikan white	192	Volume of parahippocampal (left hemisphere)	http://biobank.ndph.ox.ac.uk/ukb/field.cgi?id=26803
26804	T1 structural brain MRI > Freesurfer desikan white	192	Volume of paracentral (left hemisphere)	http://biobank.ndph.ox.ac.uk/ukb/field.cgi?id=26804
26805	T1 structural brain MRI > Freesurfer desikan white	192	Volume of parsopercularis (left hemisphere)	http://biobank.ndph.ox.ac.uk/ukb/field.cgi?id=26805
26806	T1 structural brain MRI > Freesurfer desikan white	192	Volume of parsorbitalis (left hemisphere)	http://biobank.ndph.ox.ac.uk/ukb/field.cgi?id=26806
26807	T1 structural brain MRI > Freesurfer desikan white	192	Volume of parstriangularis (left hemisphere)	http://biobank.ndph.ox.ac.uk/ukb/field.cgi?id=26807
26808	T1 structural brain MRI > Freesurfer desikan white	192	Volume of pericalcarine (left hemisphere)	http://biobank.ndph.ox.ac.uk/ukb/field.cgi?id=26808
26809	T1 structural brain MRI > Freesurfer desikan white	192	Volume of postcentral (left hemisphere)	http://biobank.ndph.ox.ac.uk/ukb/field.cgi?id=26809
26810	T1 structural brain MRI > Freesurfer desikan white	192	Volume of posteriorcingulate (left hemisphere)	http://biobank.ndph.ox.ac.uk/ukb/field.cgi?id=26810
26811	T1 structural brain MRI > Freesurfer desikan white	192	Volume of precentral (left hemisphere)	http://biobank.ndph.ox.ac.uk/ukb/field.cgi?id=26811
26812	T1 structural brain MRI > Freesurfer desikan white	192	Volume of precuneus (left hemisphere)	http://biobank.ndph.ox.ac.uk/ukb/field.cgi?id=26812
26813	T1 structural brain MRI > Freesurfer desikan white	192	Volume of rostralanteriorcingulate (left hemisphere)	http://biobank.ndph.ox.ac.uk/ukb/field.cgi?id=26813
26814	T1 structural brain MRI > Freesurfer desikan white	192	Volume of rostralmiddlefrontal (left hemisphere)	http://biobank.ndph.ox.ac.uk/ukb/field.cgi?id=26814
26815	T1 structural brain MRI > Freesurfer desikan white	192	Volume of superiorfrontal (left hemisphere)	http://biobank.ndph.ox.ac.uk/ukb/field.cgi?id=26815
26816	T1 structural brain MRI > Freesurfer desikan white	192	Volume of superiorparietal (left hemisphere)	http://biobank.ndph.ox.ac.uk/ukb/field.cgi?id=26816
26817	T1 structural brain MRI > Freesurfer desikan white	192	Volume of superiortemporal (left hemisphere)	http://biobank.ndph.ox.ac.uk/ukb/field.cgi?id=26817
26818	T1 structural brain MRI > Freesurfer desikan white	192	Volume of supramarginal (left hemisphere)	http://biobank.ndph.ox.ac.uk/ukb/field.cgi?id=26818
26819	T1 structural brain MRI > Freesurfer desikan white	192	Volume of frontalpole (left hemisphere)	http://biobank.ndph.ox.ac.uk/ukb/field.cgi?id=26819
26820	T1 structural brain MRI > Freesurfer desikan white	192	Volume of transversetemporal (left hemisphere)	http://biobank.ndph.ox.ac.uk/ukb/field.cgi?id=26820
26821	T1 structural brain MRI > Freesurfer desikan white	192	Volume of insula (left hemisphere)	http://biobank.ndph.ox.ac.uk/ukb/field.cgi?id=26821
26822	T1 structural brain MRI > Freesurfer desikan white	192	Area of TotalSurface (right hemisphere)	http://biobank.ndph.ox.ac.uk/ukb/field.cgi?id=26822
26823	T1 structural brain MRI > Freesurfer desikan white	192	Area of bankssts (right hemisphere)	http://biobank.ndph.ox.ac.uk/ukb/field.cgi?id=26823
26824	T1 structural brain MRI > Freesurfer desikan white	192	Area of caudalanteriorcingulate (right hemisphere)	http://biobank.ndph.ox.ac.uk/ukb/field.cgi?id=26824
26825	T1 structural brain MRI > Freesurfer desikan white	192	Area of caudalmiddlefrontal (right hemisphere)	http://biobank.ndph.ox.ac.uk/ukb/field.cgi?id=26825
26826	T1 structural brain MRI > Freesurfer desikan white	192	Area of cuneus (right hemisphere)	http://biobank.ndph.ox.ac.uk/ukb/field.cgi?id=26826
26827	T1 structural brain MRI > Freesurfer desikan white	192	Area of entorhinal (right hemisphere)	http://biobank.ndph.ox.ac.uk/ukb/field.cgi?id=26827
26828	T1 structural brain MRI > Freesurfer desikan white	192	Area of fusiform (right hemisphere)	http://biobank.ndph.ox.ac.uk/ukb/field.cgi?id=26828
26829	T1 structural brain MRI > Freesurfer desikan white	192	Area of inferiorparietal (right hemisphere)	http://biobank.ndph.ox.ac.uk/ukb/field.cgi?id=26829
26830	T1 structural brain MRI > Freesurfer desikan white	192	Area of inferiortemporal (right hemisphere)	http://biobank.ndph.ox.ac.uk/ukb/field.cgi?id=26830
26831	T1 structural brain MRI > Freesurfer desikan white	192	Area of isthmuscingulate (right hemisphere)	http://biobank.ndph.ox.ac.uk/ukb/field.cgi?id=26831
26832	T1 structural brain MRI > Freesurfer desikan white	192	Area of lateraloccipital (right hemisphere)	http://biobank.ndph.ox.ac.uk/ukb/field.cgi?id=26832
26833	T1 structural brain MRI > Freesurfer desikan white	192	Area of lateralorbitofrontal (right hemisphere)	http://biobank.ndph.ox.ac.uk/ukb/field.cgi?id=26833
26834	T1 structural brain MRI > Freesurfer desikan white	192	Area of lingual (right hemisphere)	http://biobank.ndph.ox.ac.uk/ukb/field.cgi?id=26834
26835	T1 structural brain MRI > Freesurfer desikan white	192	Area of medialorbitofrontal (right hemisphere)	http://biobank.ndph.ox.ac.uk/ukb/field.cgi?id=26835
26836	T1 structural brain MRI > Freesurfer desikan white	192	Area of middletemporal (right hemisphere)	http://biobank.ndph.ox.ac.uk/ukb/field.cgi?id=26836
26837	T1 structural brain MRI > Freesurfer desikan white	192	Area of parahippocampal (right hemisphere)	http://biobank.ndph.ox.ac.uk/ukb/field.cgi?id=26837
26838	T1 structural brain MRI > Freesurfer desikan white	192	Area of paracentral (right hemisphere)	http://biobank.ndph.ox.ac.uk/ukb/field.cgi?id=26838
26839	T1 structural brain MRI > Freesurfer desikan white	192	Area of parsopercularis (right hemisphere)	http://biobank.ndph.ox.ac.uk/ukb/field.cgi?id=26839
26840	T1 structural brain MRI > Freesurfer desikan white	192	Area of parsorbitalis (right hemisphere)	http://biobank.ndph.ox.ac.uk/ukb/field.cgi?id=26840
26841	T1 structural brain MRI > Freesurfer desikan white	192	Area of parstriangularis (right hemisphere)	http://biobank.ndph.ox.ac.uk/ukb/field.cgi?id=26841
26842	T1 structural brain MRI > Freesurfer desikan white	192	Area of pericalcarine (right hemisphere)	http://biobank.ndph.ox.ac.uk/ukb/field.cgi?id=26842
26843	T1 structural brain MRI > Freesurfer desikan white	192	Area of postcentral (right hemisphere)	http://biobank.ndph.ox.ac.uk/ukb/field.cgi?id=26843
26844	T1 structural brain MRI > Freesurfer desikan white	192	Area of posteriorcingulate (right hemisphere)	http://biobank.ndph.ox.ac.uk/ukb/field.cgi?id=26844
26845	T1 structural brain MRI > Freesurfer desikan white	192	Area of precentral (right hemisphere)	http://biobank.ndph.ox.ac.uk/ukb/field.cgi?id=26845
26846	T1 structural brain MRI > Freesurfer desikan white	192	Area of precuneus (right hemisphere)	http://biobank.ndph.ox.ac.uk/ukb/field.cgi?id=26846
26847	T1 structural brain MRI > Freesurfer desikan white	192	Area of rostralanteriorcingulate (right hemisphere)	http://biobank.ndph.ox.ac.uk/ukb/field.cgi?id=26847
26848	T1 structural brain MRI > Freesurfer desikan white	192	Area of rostralmiddlefrontal (right hemisphere)	http://biobank.ndph.ox.ac.uk/ukb/field.cgi?id=26848
26849	T1 structural brain MRI > Freesurfer desikan white	192	Area of superiorfrontal (right hemisphere)	http://biobank.ndph.ox.ac.uk/ukb/field.cgi?id=26849
26850	T1 structural brain MRI > Freesurfer desikan white	192	Area of superiorparietal (right hemisphere)	http://biobank.ndph.ox.ac.uk/ukb/field.cgi?id=26850
26851	T1 structural brain MRI > Freesurfer desikan white	192	Area of superiortemporal (right hemisphere)	http://biobank.ndph.ox.ac.uk/ukb/field.cgi?id=26851
26852	T1 structural brain MRI > Freesurfer desikan white	192	Area of supramarginal (right hemisphere)	http://biobank.ndph.ox.ac.uk/ukb/field.cgi?id=26852
26853	T1 structural brain MRI > Freesurfer desikan white	192	Area of frontalpole (right hemisphere)	http://biobank.ndph.ox.ac.uk/ukb/field.cgi?id=26853
26854	T1 structural brain MRI > Freesurfer desikan white	192	Area of transversetemporal (right hemisphere)	http://biobank.ndph.ox.ac.uk/ukb/field.cgi?id=26854
26855	T1 structural brain MRI > Freesurfer desikan white	192	Area of insula (right hemisphere)	http://biobank.ndph.ox.ac.uk/ukb/field.cgi?id=26855
26856	T1 structural brain MRI > Freesurfer desikan white	192	Mean thickness of GlobalMeanMean thickness (right hemisphere)	http://biobank.ndph.ox.ac.uk/ukb/field.cgi?id=26856
26857	T1 structural brain MRI > Freesurfer desikan white	192	Mean thickness of bankssts (right hemisphere)	http://biobank.ndph.ox.ac.uk/ukb/field.cgi?id=26857
26858	T1 structural brain MRI > Freesurfer desikan white	192	Mean thickness of caudalanteriorcingulate (right hemisphere)	http://biobank.ndph.ox.ac.uk/ukb/field.cgi?id=26858
26859	T1 structural brain MRI > Freesurfer desikan white	192	Mean thickness of caudalmiddlefrontal (right hemisphere)	http://biobank.ndph.ox.ac.uk/ukb/field.cgi?id=26859
26860	T1 structural brain MRI > Freesurfer desikan white	192	Mean thickness of cuneus (right hemisphere)	http://biobank.ndph.ox.ac.uk/ukb/field.cgi?id=26860
26861	T1 structural brain MRI > Freesurfer desikan white	192	Mean thickness of entorhinal (right hemisphere)	http://biobank.ndph.ox.ac.uk/ukb/field.cgi?id=26861
26862	T1 structural brain MRI > Freesurfer desikan white	192	Mean thickness of fusiform (right hemisphere)	http://biobank.ndph.ox.ac.uk/ukb/field.cgi?id=26862
26863	T1 structural brain MRI > Freesurfer desikan white	192	Mean thickness of inferiorparietal (right hemisphere)	http://biobank.ndph.ox.ac.uk/ukb/field.cgi?id=26863
26864	T1 structural brain MRI > Freesurfer desikan white	192	Mean thickness of inferiortemporal (right hemisphere)	http://biobank.ndph.ox.ac.uk/ukb/field.cgi?id=26864
26865	T1 structural brain MRI > Freesurfer desikan white	192	Mean thickness of isthmuscingulate (right hemisphere)	http://biobank.ndph.ox.ac.uk/ukb/field.cgi?id=26865
26866	T1 structural brain MRI > Freesurfer desikan white	192	Mean thickness of lateraloccipital (right hemisphere)	http://biobank.ndph.ox.ac.uk/ukb/field.cgi?id=26866
26867	T1 structural brain MRI > Freesurfer desikan white	192	Mean thickness of lateralorbitofrontal (right hemisphere)	http://biobank.ndph.ox.ac.uk/ukb/field.cgi?id=26867
26868	T1 structural brain MRI > Freesurfer desikan white	192	Mean thickness of lingual (right hemisphere)	http://biobank.ndph.ox.ac.uk/ukb/field.cgi?id=26868
26869	T1 structural brain MRI > Freesurfer desikan white	192	Mean thickness of medialorbitofrontal (right hemisphere)	http://biobank.ndph.ox.ac.uk/ukb/field.cgi?id=26869
26870	T1 structural brain MRI > Freesurfer desikan white	192	Mean thickness of middletemporal (right hemisphere)	http://biobank.ndph.ox.ac.uk/ukb/field.cgi?id=26870
26871	T1 structural brain MRI > Freesurfer desikan white	192	Mean thickness of parahippocampal (right hemisphere)	http://biobank.ndph.ox.ac.uk/ukb/field.cgi?id=26871
26872	T1 structural brain MRI > Freesurfer desikan white	192	Mean thickness of paracentral (right hemisphere)	http://biobank.ndph.ox.ac.uk/ukb/field.cgi?id=26872
26873	T1 structural brain MRI > Freesurfer desikan white	192	Mean thickness of parsopercularis (right hemisphere)	http://biobank.ndph.ox.ac.uk/ukb/field.cgi?id=26873
26874	T1 structural brain MRI > Freesurfer desikan white	192	Mean thickness of parsorbitalis (right hemisphere)	http://biobank.ndph.ox.ac.uk/ukb/field.cgi?id=26874
26875	T1 structural brain MRI > Freesurfer desikan white	192	Mean thickness of parstriangularis (right hemisphere)	http://biobank.ndph.ox.ac.uk/ukb/field.cgi?id=26875
26876	T1 structural brain MRI > Freesurfer desikan white	192	Mean thickness of pericalcarine (right hemisphere)	http://biobank.ndph.ox.ac.uk/ukb/field.cgi?id=26876
26877	T1 structural brain MRI > Freesurfer desikan white	192	Mean thickness of postcentral (right hemisphere)	http://biobank.ndph.ox.ac.uk/ukb/field.cgi?id=26877
26878	T1 structural brain MRI > Freesurfer desikan white	192	Mean thickness of posteriorcingulate (right hemisphere)	http://biobank.ndph.ox.ac.uk/ukb/field.cgi?id=26878
26879	T1 structural brain MRI > Freesurfer desikan white	192	Mean thickness of precentral (right hemisphere)	http://biobank.ndph.ox.ac.uk/ukb/field.cgi?id=26879
26880	T1 structural brain MRI > Freesurfer desikan white	192	Mean thickness of precuneus (right hemisphere)	http://biobank.ndph.ox.ac.uk/ukb/field.cgi?id=26880
26881	T1 structural brain MRI > Freesurfer desikan white	192	Mean thickness of rostralanteriorcingulate (right hemisphere)	http://biobank.ndph.ox.ac.uk/ukb/field.cgi?id=26881
26882	T1 structural brain MRI > Freesurfer desikan white	192	Mean thickness of rostralmiddlefrontal (right hemisphere)	http://biobank.ndph.ox.ac.uk/ukb/field.cgi?id=26882
26883	T1 structural brain MRI > Freesurfer desikan white	192	Mean thickness of superiorfrontal (right hemisphere)	http://biobank.ndph.ox.ac.uk/ukb/field.cgi?id=26883
26884	T1 structural brain MRI > Freesurfer desikan white	192	Mean thickness of superiorparietal (right hemisphere)	http://biobank.ndph.ox.ac.uk/ukb/field.cgi?id=26884
26885	T1 structural brain MRI > Freesurfer desikan white	192	Mean thickness of superiortemporal (right hemisphere)	http://biobank.ndph.ox.ac.uk/ukb/field.cgi?id=26885
26886	T1 structural brain MRI > Freesurfer desikan white	192	Mean thickness of supramarginal (right hemisphere)	http://biobank.ndph.ox.ac.uk/ukb/field.cgi?id=26886
26887	T1 structural brain MRI > Freesurfer desikan white	192	Mean thickness of frontalpole (right hemisphere)	http://biobank.ndph.ox.ac.uk/ukb/field.cgi?id=26887
26888	T1 structural brain MRI > Freesurfer desikan white	192	Mean thickness of transversetemporal (right hemisphere)	http://biobank.ndph.ox.ac.uk/ukb/field.cgi?id=26888
26889	T1 structural brain MRI > Freesurfer desikan white	192	Mean thickness of insula (right hemisphere)	http://biobank.ndph.ox.ac.uk/ukb/field.cgi?id=26889
26890	T1 structural brain MRI > Freesurfer desikan white	192	Volume of bankssts (right hemisphere)	http://biobank.ndph.ox.ac.uk/ukb/field.cgi?id=26890
26891	T1 structural brain MRI > Freesurfer desikan white	192	Volume of caudalanteriorcingulate (right hemisphere)	http://biobank.ndph.ox.ac.uk/ukb/field.cgi?id=26891
26892	T1 structural brain MRI > Freesurfer desikan white	192	Volume of caudalmiddlefrontal (right hemisphere)	http://biobank.ndph.ox.ac.uk/ukb/field.cgi?id=26892
26893	T1 structural brain MRI > Freesurfer desikan white	192	Volume of cuneus (right hemisphere)	http://biobank.ndph.ox.ac.uk/ukb/field.cgi?id=26893
26894	T1 structural brain MRI > Freesurfer desikan white	192	Volume of entorhinal (right hemisphere)	http://biobank.ndph.ox.ac.uk/ukb/field.cgi?id=26894
26895	T1 structural brain MRI > Freesurfer desikan white	192	Volume of fusiform (right hemisphere)	http://biobank.ndph.ox.ac.uk/ukb/field.cgi?id=26895
26896	T1 structural brain MRI > Freesurfer desikan white	192	Volume of inferiorparietal (right hemisphere)	http://biobank.ndph.ox.ac.uk/ukb/field.cgi?id=26896
26897	T1 structural brain MRI > Freesurfer desikan white	192	Volume of inferiortemporal (right hemisphere)	http://biobank.ndph.ox.ac.uk/ukb/field.cgi?id=26897
26898	T1 structural brain MRI > Freesurfer desikan white	192	Volume of isthmuscingulate (right hemisphere)	http://biobank.ndph.ox.ac.uk/ukb/field.cgi?id=26898
26899	T1 structural brain MRI > Freesurfer desikan white	192	Volume of lateraloccipital (right hemisphere)	http://biobank.ndph.ox.ac.uk/ukb/field.cgi?id=26899
26900	T1 structural brain MRI > Freesurfer desikan white	192	Volume of lateralorbitofrontal (right hemisphere)	http://biobank.ndph.ox.ac.uk/ukb/field.cgi?id=26900
26901	T1 structural brain MRI > Freesurfer desikan white	192	Volume of lingual (right hemisphere)	http://biobank.ndph.ox.ac.uk/ukb/field.cgi?id=26901
26902	T1 structural brain MRI > Freesurfer desikan white	192	Volume of medialorbitofrontal (right hemisphere)	http://biobank.ndph.ox.ac.uk/ukb/field.cgi?id=26902
26903	T1 structural brain MRI > Freesurfer desikan white	192	Volume of middletemporal (right hemisphere)	http://biobank.ndph.ox.ac.uk/ukb/field.cgi?id=26903
26904	T1 structural brain MRI > Freesurfer desikan white	192	Volume of parahippocampal (right hemisphere)	http://biobank.ndph.ox.ac.uk/ukb/field.cgi?id=26904
26905	T1 structural brain MRI > Freesurfer desikan white	192	Volume of paracentral (right hemisphere)	http://biobank.ndph.ox.ac.uk/ukb/field.cgi?id=26905
26906	T1 structural brain MRI > Freesurfer desikan white	192	Volume of parsopercularis (right hemisphere)	http://biobank.ndph.ox.ac.uk/ukb/field.cgi?id=26906
26907	T1 structural brain MRI > Freesurfer desikan white	192	Volume of parsorbitalis (right hemisphere)	http://biobank.ndph.ox.ac.uk/ukb/field.cgi?id=26907
26908	T1 structural brain MRI > Freesurfer desikan white	192	Volume of parstriangularis (right hemisphere)	http://biobank.ndph.ox.ac.uk/ukb/field.cgi?id=26908
26909	T1 structural brain MRI > Freesurfer desikan white	192	Volume of pericalcarine (right hemisphere)	http://biobank.ndph.ox.ac.uk/ukb/field.cgi?id=26909
26910	T1 structural brain MRI > Freesurfer desikan white	192	Volume of postcentral (right hemisphere)	http://biobank.ndph.ox.ac.uk/ukb/field.cgi?id=26910
26911	T1 structural brain MRI > Freesurfer desikan white	192	Volume of posteriorcingulate (right hemisphere)	http://biobank.ndph.ox.ac.uk/ukb/field.cgi?id=26911
26912	T1 structural brain MRI > Freesurfer desikan white	192	Volume of precentral (right hemisphere)	http://biobank.ndph.ox.ac.uk/ukb/field.cgi?id=26912
26913	T1 structural brain MRI > Freesurfer desikan white	192	Volume of precuneus (right hemisphere)	http://biobank.ndph.ox.ac.uk/ukb/field.cgi?id=26913
26914	T1 structural brain MRI > Freesurfer desikan white	192	Volume of rostralanteriorcingulate (right hemisphere)	http://biobank.ndph.ox.ac.uk/ukb/field.cgi?id=26914
26915	T1 structural brain MRI > Freesurfer desikan white	192	Volume of rostralmiddlefrontal (right hemisphere)	http://biobank.ndph.ox.ac.uk/ukb/field.cgi?id=26915
26916	T1 structural brain MRI > Freesurfer desikan white	192	Volume of superiorfrontal (right hemisphere)	http://biobank.ndph.ox.ac.uk/ukb/field.cgi?id=26916
26917	T1 structural brain MRI > Freesurfer desikan white	192	Volume of superiorparietal (right hemisphere)	http://biobank.ndph.ox.ac.uk/ukb/field.cgi?id=26917
26918	T1 structural brain MRI > Freesurfer desikan white	192	Volume of superiortemporal (right hemisphere)	http://biobank.ndph.ox.ac.uk/ukb/field.cgi?id=26918
26919	T1 structural brain MRI > Freesurfer desikan white	192	Volume of supramarginal (right hemisphere)	http://biobank.ndph.ox.ac.uk/ukb/field.cgi?id=26919
26920	T1 structural brain MRI > Freesurfer desikan white	192	Volume of frontalpole (right hemisphere)	http://biobank.ndph.ox.ac.uk/ukb/field.cgi?id=26920
26921	T1 structural brain MRI > Freesurfer desikan white	192	Volume of transversetemporal (right hemisphere)	http://biobank.ndph.ox.ac.uk/ukb/field.cgi?id=26921
26922	T1 structural brain MRI > Freesurfer desikan white	192	Volume of insula (right hemisphere)	http://biobank.ndph.ox.ac.uk/ukb/field.cgi?id=26922
26923	T1 structural brain MRI > Freesurfer desikan pial	193	Area of TotalSurface (left hemisphere)	http://biobank.ndph.ox.ac.uk/ukb/field.cgi?id=26923
26924	T1 structural brain MRI > Freesurfer desikan pial	193	Area of bankssts (left hemisphere)	http://biobank.ndph.ox.ac.uk/ukb/field.cgi?id=26924
26925	T1 structural brain MRI > Freesurfer desikan pial	193	Area of caudalanteriorcingulate (left hemisphere)	http://biobank.ndph.ox.ac.uk/ukb/field.cgi?id=26925
26926	T1 structural brain MRI > Freesurfer desikan pial	193	Area of caudalmiddlefrontal (left hemisphere)	http://biobank.ndph.ox.ac.uk/ukb/field.cgi?id=26926
26927	T1 structural brain MRI > Freesurfer desikan pial	193	Area of cuneus (left hemisphere)	http://biobank.ndph.ox.ac.uk/ukb/field.cgi?id=26927
26928	T1 structural brain MRI > Freesurfer desikan pial	193	Area of entorhinal (left hemisphere)	http://biobank.ndph.ox.ac.uk/ukb/field.cgi?id=26928
26929	T1 structural brain MRI > Freesurfer desikan pial	193	Area of fusiform (left hemisphere)	http://biobank.ndph.ox.ac.uk/ukb/field.cgi?id=26929
26930	T1 structural brain MRI > Freesurfer desikan pial	193	Area of inferiorparietal (left hemisphere)	http://biobank.ndph.ox.ac.uk/ukb/field.cgi?id=26930
26931	T1 structural brain MRI > Freesurfer desikan pial	193	Area of inferiortemporal (left hemisphere)	http://biobank.ndph.ox.ac.uk/ukb/field.cgi?id=26931
26932	T1 structural brain MRI > Freesurfer desikan pial	193	Area of isthmuscingulate (left hemisphere)	http://biobank.ndph.ox.ac.uk/ukb/field.cgi?id=26932
26933	T1 structural brain MRI > Freesurfer desikan pial	193	Area of lateraloccipital (left hemisphere)	http://biobank.ndph.ox.ac.uk/ukb/field.cgi?id=26933
26934	T1 structural brain MRI > Freesurfer desikan pial	193	Area of lateralorbitofrontal (left hemisphere)	http://biobank.ndph.ox.ac.uk/ukb/field.cgi?id=26934
26935	T1 structural brain MRI > Freesurfer desikan pial	193	Area of lingual (left hemisphere)	http://biobank.ndph.ox.ac.uk/ukb/field.cgi?id=26935
26936	T1 structural brain MRI > Freesurfer desikan pial	193	Area of medialorbitofrontal (left hemisphere)	http://biobank.ndph.ox.ac.uk/ukb/field.cgi?id=26936
26937	T1 structural brain MRI > Freesurfer desikan pial	193	Area of middletemporal (left hemisphere)	http://biobank.ndph.ox.ac.uk/ukb/field.cgi?id=26937
26938	T1 structural brain MRI > Freesurfer desikan pial	193	Area of parahippocampal (left hemisphere)	http://biobank.ndph.ox.ac.uk/ukb/field.cgi?id=26938
26939	T1 structural brain MRI > Freesurfer desikan pial	193	Area of paracentral (left hemisphere)	http://biobank.ndph.ox.ac.uk/ukb/field.cgi?id=26939
26940	T1 structural brain MRI > Freesurfer desikan pial	193	Area of parsopercularis (left hemisphere)	http://biobank.ndph.ox.ac.uk/ukb/field.cgi?id=26940
26941	T1 structural brain MRI > Freesurfer desikan pial	193	Area of parsorbitalis (left hemisphere)	http://biobank.ndph.ox.ac.uk/ukb/field.cgi?id=26941
26942	T1 structural brain MRI > Freesurfer desikan pial	193	Area of parstriangularis (left hemisphere)	http://biobank.ndph.ox.ac.uk/ukb/field.cgi?id=26942
26943	T1 structural brain MRI > Freesurfer desikan pial	193	Area of pericalcarine (left hemisphere)	http://biobank.ndph.ox.ac.uk/ukb/field.cgi?id=26943
26944	T1 structural brain MRI > Freesurfer desikan pial	193	Area of postcentral (left hemisphere)	http://biobank.ndph.ox.ac.uk/ukb/field.cgi?id=26944
26945	T1 structural brain MRI > Freesurfer desikan pial	193	Area of posteriorcingulate (left hemisphere)	http://biobank.ndph.ox.ac.uk/ukb/field.cgi?id=26945
26946	T1 structural brain MRI > Freesurfer desikan pial	193	Area of precentral (left hemisphere)	http://biobank.ndph.ox.ac.uk/ukb/field.cgi?id=26946
26947	T1 structural brain MRI > Freesurfer desikan pial	193	Area of precuneus (left hemisphere)	http://biobank.ndph.ox.ac.uk/ukb/field.cgi?id=26947
26948	T1 structural brain MRI > Freesurfer desikan pial	193	Area of rostralanteriorcingulate (left hemisphere)	http://biobank.ndph.ox.ac.uk/ukb/field.cgi?id=26948
26949	T1 structural brain MRI > Freesurfer desikan pial	193	Area of rostralmiddlefrontal (left hemisphere)	http://biobank.ndph.ox.ac.uk/ukb/field.cgi?id=26949
26950	T1 structural brain MRI > Freesurfer desikan pial	193	Area of superiorfrontal (left hemisphere)	http://biobank.ndph.ox.ac.uk/ukb/field.cgi?id=26950
26951	T1 structural brain MRI > Freesurfer desikan pial	193	Area of superiorparietal (left hemisphere)	http://biobank.ndph.ox.ac.uk/ukb/field.cgi?id=26951
26952	T1 structural brain MRI > Freesurfer desikan pial	193	Area of superiortemporal (left hemisphere)	http://biobank.ndph.ox.ac.uk/ukb/field.cgi?id=26952
26953	T1 structural brain MRI > Freesurfer desikan pial	193	Area of supramarginal (left hemisphere)	http://biobank.ndph.ox.ac.uk/ukb/field.cgi?id=26953
26954	T1 structural brain MRI > Freesurfer desikan pial	193	Area of frontalpole (left hemisphere)	http://biobank.ndph.ox.ac.uk/ukb/field.cgi?id=26954
26955	T1 structural brain MRI > Freesurfer desikan pial	193	Area of transversetemporal (left hemisphere)	http://biobank.ndph.ox.ac.uk/ukb/field.cgi?id=26955
26956	T1 structural brain MRI > Freesurfer desikan pial	193	Area of TotalSurface (right hemisphere)	http://biobank.ndph.ox.ac.uk/ukb/field.cgi?id=26956
26957	T1 structural brain MRI > Freesurfer desikan pial	193	Area of bankssts (right hemisphere)	http://biobank.ndph.ox.ac.uk/ukb/field.cgi?id=26957
26958	T1 structural brain MRI > Freesurfer desikan pial	193	Area of caudalanteriorcingulate (right hemisphere)	http://biobank.ndph.ox.ac.uk/ukb/field.cgi?id=26958
26959	T1 structural brain MRI > Freesurfer desikan pial	193	Area of caudalmiddlefrontal (right hemisphere)	http://biobank.ndph.ox.ac.uk/ukb/field.cgi?id=26959
26960	T1 structural brain MRI > Freesurfer desikan pial	193	Area of cuneus (right hemisphere)	http://biobank.ndph.ox.ac.uk/ukb/field.cgi?id=26960
26961	T1 structural brain MRI > Freesurfer desikan pial	193	Area of entorhinal (right hemisphere)	http://biobank.ndph.ox.ac.uk/ukb/field.cgi?id=26961
26962	T1 structural brain MRI > Freesurfer desikan pial	193	Area of fusiform (right hemisphere)	http://biobank.ndph.ox.ac.uk/ukb/field.cgi?id=26962
26963	T1 structural brain MRI > Freesurfer desikan pial	193	Area of inferiorparietal (right hemisphere)	http://biobank.ndph.ox.ac.uk/ukb/field.cgi?id=26963
26964	T1 structural brain MRI > Freesurfer desikan pial	193	Area of inferiortemporal (right hemisphere)	http://biobank.ndph.ox.ac.uk/ukb/field.cgi?id=26964
26965	T1 structural brain MRI > Freesurfer desikan pial	193	Area of isthmuscingulate (right hemisphere)	http://biobank.ndph.ox.ac.uk/ukb/field.cgi?id=26965
26966	T1 structural brain MRI > Freesurfer desikan pial	193	Area of lateraloccipital (right hemisphere)	http://biobank.ndph.ox.ac.uk/ukb/field.cgi?id=26966
26967	T1 structural brain MRI > Freesurfer desikan pial	193	Area of lateralorbitofrontal (right hemisphere)	http://biobank.ndph.ox.ac.uk/ukb/field.cgi?id=26967
26968	T1 structural brain MRI > Freesurfer desikan pial	193	Area of lingual (right hemisphere)	http://biobank.ndph.ox.ac.uk/ukb/field.cgi?id=26968
26969	T1 structural brain MRI > Freesurfer desikan pial	193	Area of medialorbitofrontal (right hemisphere)	http://biobank.ndph.ox.ac.uk/ukb/field.cgi?id=26969
26970	T1 structural brain MRI > Freesurfer desikan pial	193	Area of middletemporal (right hemisphere)	http://biobank.ndph.ox.ac.uk/ukb/field.cgi?id=26970
26971	T1 structural brain MRI > Freesurfer desikan pial	193	Area of parahippocampal (right hemisphere)	http://biobank.ndph.ox.ac.uk/ukb/field.cgi?id=26971
26972	T1 structural brain MRI > Freesurfer desikan pial	193	Area of paracentral (right hemisphere)	http://biobank.ndph.ox.ac.uk/ukb/field.cgi?id=26972
26973	T1 structural brain MRI > Freesurfer desikan pial	193	Area of parsopercularis (right hemisphere)	http://biobank.ndph.ox.ac.uk/ukb/field.cgi?id=26973
26974	T1 structural brain MRI > Freesurfer desikan pial	193	Area of parsorbitalis (right hemisphere)	http://biobank.ndph.ox.ac.uk/ukb/field.cgi?id=26974
26975	T1 structural brain MRI > Freesurfer desikan pial	193	Area of parstriangularis (right hemisphere)	http://biobank.ndph.ox.ac.uk/ukb/field.cgi?id=26975
26976	T1 structural brain MRI > Freesurfer desikan pial	193	Area of pericalcarine (right hemisphere)	http://biobank.ndph.ox.ac.uk/ukb/field.cgi?id=26976
26977	T1 structural brain MRI > Freesurfer desikan pial	193	Area of postcentral (right hemisphere)	http://biobank.ndph.ox.ac.uk/ukb/field.cgi?id=26977
26978	T1 structural brain MRI > Freesurfer desikan pial	193	Area of posteriorcingulate (right hemisphere)	http://biobank.ndph.ox.ac.uk/ukb/field.cgi?id=26978
26979	T1 structural brain MRI > Freesurfer desikan pial	193	Area of precentral (right hemisphere)	http://biobank.ndph.ox.ac.uk/ukb/field.cgi?id=26979
26980	T1 structural brain MRI > Freesurfer desikan pial	193	Area of precuneus (right hemisphere)	http://biobank.ndph.ox.ac.uk/ukb/field.cgi?id=26980
26981	T1 structural brain MRI > Freesurfer desikan pial	193	Area of rostralanteriorcingulate (right hemisphere)	http://biobank.ndph.ox.ac.uk/ukb/field.cgi?id=26981
26982	T1 structural brain MRI > Freesurfer desikan pial	193	Area of rostralmiddlefrontal (right hemisphere)	http://biobank.ndph.ox.ac.uk/ukb/field.cgi?id=26982
26983	T1 structural brain MRI > Freesurfer desikan pial	193	Area of superiorfrontal (right hemisphere)	http://biobank.ndph.ox.ac.uk/ukb/field.cgi?id=26983
26984	T1 structural brain MRI > Freesurfer desikan pial	193	Area of superiorparietal (right hemisphere)	http://biobank.ndph.ox.ac.uk/ukb/field.cgi?id=26984
26985	T1 structural brain MRI > Freesurfer desikan pial	193	Area of superiortemporal (right hemisphere)	http://biobank.ndph.ox.ac.uk/ukb/field.cgi?id=26985
26986	T1 structural brain MRI > Freesurfer desikan pial	193	Area of supramarginal (right hemisphere)	http://biobank.ndph.ox.ac.uk/ukb/field.cgi?id=26986
26987	T1 structural brain MRI > Freesurfer desikan pial	193	Area of frontalpole (right hemisphere)	http://biobank.ndph.ox.ac.uk/ukb/field.cgi?id=26987
26988	T1 structural brain MRI > Freesurfer desikan pial	193	Area of transversetemporal (right hemisphere)	http://biobank.ndph.ox.ac.uk/ukb/field.cgi?id=26988
26989	T1 structural brain MRI > Freesurfer desikan gw	194	Grey-white contrast in unknown (left hemisphere)	http://biobank.ndph.ox.ac.uk/ukb/field.cgi?id=26989
26990	T1 structural brain MRI > Freesurfer desikan gw	194	Grey-white contrast in bankssts (left hemisphere)	http://biobank.ndph.ox.ac.uk/ukb/field.cgi?id=26990
26991	T1 structural brain MRI > Freesurfer desikan gw	194	Grey-white contrast in caudalanteriorcingulate (left hemisphere)	http://biobank.ndph.ox.ac.uk/ukb/field.cgi?id=26991
26992	T1 structural brain MRI > Freesurfer desikan gw	194	Grey-white contrast in caudalmiddlefrontal (left hemisphere)	http://biobank.ndph.ox.ac.uk/ukb/field.cgi?id=26992
26993	T1 structural brain MRI > Freesurfer desikan gw	194	Grey-white contrast in cuneus (left hemisphere)	http://biobank.ndph.ox.ac.uk/ukb/field.cgi?id=26993
26994	T1 structural brain MRI > Freesurfer desikan gw	194	Grey-white contrast in entorhinal (left hemisphere)	http://biobank.ndph.ox.ac.uk/ukb/field.cgi?id=26994
26995	T1 structural brain MRI > Freesurfer desikan gw	194	Grey-white contrast in fusiform (left hemisphere)	http://biobank.ndph.ox.ac.uk/ukb/field.cgi?id=26995
26996	T1 structural brain MRI > Freesurfer desikan gw	194	Grey-white contrast in inferiorparietal (left hemisphere)	http://biobank.ndph.ox.ac.uk/ukb/field.cgi?id=26996
26997	T1 structural brain MRI > Freesurfer desikan gw	194	Grey-white contrast in inferiortemporal (left hemisphere)	http://biobank.ndph.ox.ac.uk/ukb/field.cgi?id=26997
26998	T1 structural brain MRI > Freesurfer desikan gw	194	Grey-white contrast in isthmuscingulate (left hemisphere)	http://biobank.ndph.ox.ac.uk/ukb/field.cgi?id=26998
26999	T1 structural brain MRI > Freesurfer desikan gw	194	Grey-white contrast in lateraloccipital (left hemisphere)	http://biobank.ndph.ox.ac.uk/ukb/field.cgi?id=26999
27000	T1 structural brain MRI > Freesurfer desikan gw	194	Grey-white contrast in lateralorbitofrontal (left hemisphere)	http://biobank.ndph.ox.ac.uk/ukb/field.cgi?id=27000
27001	T1 structural brain MRI > Freesurfer desikan gw	194	Grey-white contrast in lingual (left hemisphere)	http://biobank.ndph.ox.ac.uk/ukb/field.cgi?id=27001
27002	T1 structural brain MRI > Freesurfer desikan gw	194	Grey-white contrast in medialorbitofrontal (left hemisphere)	http://biobank.ndph.ox.ac.uk/ukb/field.cgi?id=27002
27003	T1 structural brain MRI > Freesurfer desikan gw	194	Grey-white contrast in middletemporal (left hemisphere)	http://biobank.ndph.ox.ac.uk/ukb/field.cgi?id=27003
27004	T1 structural brain MRI > Freesurfer desikan gw	194	Grey-white contrast in parahippocampal (left hemisphere)	http://biobank.ndph.ox.ac.uk/ukb/field.cgi?id=27004
27005	T1 structural brain MRI > Freesurfer desikan gw	194	Grey-white contrast in paracentral (left hemisphere)	http://biobank.ndph.ox.ac.uk/ukb/field.cgi?id=27005
27006	T1 structural brain MRI > Freesurfer desikan gw	194	Grey-white contrast in parsopercularis (left hemisphere)	http://biobank.ndph.ox.ac.uk/ukb/field.cgi?id=27006
27007	T1 structural brain MRI > Freesurfer desikan gw	194	Grey-white contrast in parsorbitalis (left hemisphere)	http://biobank.ndph.ox.ac.uk/ukb/field.cgi?id=27007
27008	T1 structural brain MRI > Freesurfer desikan gw	194	Grey-white contrast in parstriangularis (left hemisphere)	http://biobank.ndph.ox.ac.uk/ukb/field.cgi?id=27008
27009	T1 structural brain MRI > Freesurfer desikan gw	194	Grey-white contrast in pericalcarine (left hemisphere)	http://biobank.ndph.ox.ac.uk/ukb/field.cgi?id=27009
27010	T1 structural brain MRI > Freesurfer desikan gw	194	Grey-white contrast in postcentral (left hemisphere)	http://biobank.ndph.ox.ac.uk/ukb/field.cgi?id=27010
27011	T1 structural brain MRI > Freesurfer desikan gw	194	Grey-white contrast in posteriorcingulate (left hemisphere)	http://biobank.ndph.ox.ac.uk/ukb/field.cgi?id=27011
27012	T1 structural brain MRI > Freesurfer desikan gw	194	Grey-white contrast in precentral (left hemisphere)	http://biobank.ndph.ox.ac.uk/ukb/field.cgi?id=27012
27013	T1 structural brain MRI > Freesurfer desikan gw	194	Grey-white contrast in precuneus (left hemisphere)	http://biobank.ndph.ox.ac.uk/ukb/field.cgi?id=27013
27014	T1 structural brain MRI > Freesurfer desikan gw	194	Grey-white contrast in rostralanteriorcingulate (left hemisphere)	http://biobank.ndph.ox.ac.uk/ukb/field.cgi?id=27014
27015	T1 structural brain MRI > Freesurfer desikan gw	194	Grey-white contrast in rostralmiddlefrontal (left hemisphere)	http://biobank.ndph.ox.ac.uk/ukb/field.cgi?id=27015
27016	T1 structural brain MRI > Freesurfer desikan gw	194	Grey-white contrast in superiorfrontal (left hemisphere)	http://biobank.ndph.ox.ac.uk/ukb/field.cgi?id=27016
27017	T1 structural brain MRI > Freesurfer desikan gw	194	Grey-white contrast in superiorparietal (left hemisphere)	http://biobank.ndph.ox.ac.uk/ukb/field.cgi?id=27017
27018	T1 structural brain MRI > Freesurfer desikan gw	194	Grey-white contrast in superiortemporal (left hemisphere)	http://biobank.ndph.ox.ac.uk/ukb/field.cgi?id=27018
27019	T1 structural brain MRI > Freesurfer desikan gw	194	Grey-white contrast in supramarginal (left hemisphere)	http://biobank.ndph.ox.ac.uk/ukb/field.cgi?id=27019
27020	T1 structural brain MRI > Freesurfer desikan gw	194	Grey-white contrast in frontalpole (left hemisphere)	http://biobank.ndph.ox.ac.uk/ukb/field.cgi?id=27020
27021	T1 structural brain MRI > Freesurfer desikan gw	194	Grey-white contrast in temporalpole (left hemisphere)	http://biobank.ndph.ox.ac.uk/ukb/field.cgi?id=27021
27022	T1 structural brain MRI > Freesurfer desikan gw	194	Grey-white contrast in transversetemporal (left hemisphere)	http://biobank.ndph.ox.ac.uk/ukb/field.cgi?id=27022
27023	T1 structural brain MRI > Freesurfer desikan gw	194	Grey-white contrast in insula (left hemisphere)	http://biobank.ndph.ox.ac.uk/ukb/field.cgi?id=27023
27024	T1 structural brain MRI > Freesurfer desikan gw	194	Grey-white contrast in unknown (right hemisphere)	http://biobank.ndph.ox.ac.uk/ukb/field.cgi?id=27024
27025	T1 structural brain MRI > Freesurfer desikan gw	194	Grey-white contrast in bankssts (right hemisphere)	http://biobank.ndph.ox.ac.uk/ukb/field.cgi?id=27025
27026	T1 structural brain MRI > Freesurfer desikan gw	194	Grey-white contrast in caudalanteriorcingulate (right hemisphere)	http://biobank.ndph.ox.ac.uk/ukb/field.cgi?id=27026
27027	T1 structural brain MRI > Freesurfer desikan gw	194	Grey-white contrast in caudalmiddlefrontal (right hemisphere)	http://biobank.ndph.ox.ac.uk/ukb/field.cgi?id=27027
27028	T1 structural brain MRI > Freesurfer desikan gw	194	Grey-white contrast in cuneus (right hemisphere)	http://biobank.ndph.ox.ac.uk/ukb/field.cgi?id=27028
27029	T1 structural brain MRI > Freesurfer desikan gw	194	Grey-white contrast in entorhinal (right hemisphere)	http://biobank.ndph.ox.ac.uk/ukb/field.cgi?id=27029
27030	T1 structural brain MRI > Freesurfer desikan gw	194	Grey-white contrast in fusiform (right hemisphere)	http://biobank.ndph.ox.ac.uk/ukb/field.cgi?id=27030
27031	T1 structural brain MRI > Freesurfer desikan gw	194	Grey-white contrast in inferiorparietal (right hemisphere)	http://biobank.ndph.ox.ac.uk/ukb/field.cgi?id=27031
27032	T1 structural brain MRI > Freesurfer desikan gw	194	Grey-white contrast in inferiortemporal (right hemisphere)	http://biobank.ndph.ox.ac.uk/ukb/field.cgi?id=27032
27033	T1 structural brain MRI > Freesurfer desikan gw	194	Grey-white contrast in isthmuscingulate (right hemisphere)	http://biobank.ndph.ox.ac.uk/ukb/field.cgi?id=27033
27034	T1 structural brain MRI > Freesurfer desikan gw	194	Grey-white contrast in lateraloccipital (right hemisphere)	http://biobank.ndph.ox.ac.uk/ukb/field.cgi?id=27034
27035	T1 structural brain MRI > Freesurfer desikan gw	194	Grey-white contrast in lateralorbitofrontal (right hemisphere)	http://biobank.ndph.ox.ac.uk/ukb/field.cgi?id=27035
27036	T1 structural brain MRI > Freesurfer desikan gw	194	Grey-white contrast in lingual (right hemisphere)	http://biobank.ndph.ox.ac.uk/ukb/field.cgi?id=27036
27037	T1 structural brain MRI > Freesurfer desikan gw	194	Grey-white contrast in medialorbitofrontal (right hemisphere)	http://biobank.ndph.ox.ac.uk/ukb/field.cgi?id=27037
27038	T1 structural brain MRI > Freesurfer desikan gw	194	Grey-white contrast in middletemporal (right hemisphere)	http://biobank.ndph.ox.ac.uk/ukb/field.cgi?id=27038
27039	T1 structural brain MRI > Freesurfer desikan gw	194	Grey-white contrast in parahippocampal (right hemisphere)	http://biobank.ndph.ox.ac.uk/ukb/field.cgi?id=27039
27040	T1 structural brain MRI > Freesurfer desikan gw	194	Grey-white contrast in paracentral (right hemisphere)	http://biobank.ndph.ox.ac.uk/ukb/field.cgi?id=27040
27041	T1 structural brain MRI > Freesurfer desikan gw	194	Grey-white contrast in parsopercularis (right hemisphere)	http://biobank.ndph.ox.ac.uk/ukb/field.cgi?id=27041
27042	T1 structural brain MRI > Freesurfer desikan gw	194	Grey-white contrast in parsorbitalis (right hemisphere)	http://biobank.ndph.ox.ac.uk/ukb/field.cgi?id=27042
27043	T1 structural brain MRI > Freesurfer desikan gw	194	Grey-white contrast in parstriangularis (right hemisphere)	http://biobank.ndph.ox.ac.uk/ukb/field.cgi?id=27043
27044	T1 structural brain MRI > Freesurfer desikan gw	194	Grey-white contrast in pericalcarine (right hemisphere)	http://biobank.ndph.ox.ac.uk/ukb/field.cgi?id=27044
27045	T1 structural brain MRI > Freesurfer desikan gw	194	Grey-white contrast in postcentral (right hemisphere)	http://biobank.ndph.ox.ac.uk/ukb/field.cgi?id=27045
27046	T1 structural brain MRI > Freesurfer desikan gw	194	Grey-white contrast in posteriorcingulate (right hemisphere)	http://biobank.ndph.ox.ac.uk/ukb/field.cgi?id=27046
27047	T1 structural brain MRI > Freesurfer desikan gw	194	Grey-white contrast in precentral (right hemisphere)	http://biobank.ndph.ox.ac.uk/ukb/field.cgi?id=27047
27048	T1 structural brain MRI > Freesurfer desikan gw	194	Grey-white contrast in precuneus (right hemisphere)	http://biobank.ndph.ox.ac.uk/ukb/field.cgi?id=27048
27049	T1 structural brain MRI > Freesurfer desikan gw	194	Grey-white contrast in rostralanteriorcingulate (right hemisphere)	http://biobank.ndph.ox.ac.uk/ukb/field.cgi?id=27049
27050	T1 structural brain MRI > Freesurfer desikan gw	194	Grey-white contrast in rostralmiddlefrontal (right hemisphere)	http://biobank.ndph.ox.ac.uk/ukb/field.cgi?id=27050
27051	T1 structural brain MRI > Freesurfer desikan gw	194	Grey-white contrast in superiorfrontal (right hemisphere)	http://biobank.ndph.ox.ac.uk/ukb/field.cgi?id=27051
27052	T1 structural brain MRI > Freesurfer desikan gw	194	Grey-white contrast in superiorparietal (right hemisphere)	http://biobank.ndph.ox.ac.uk/ukb/field.cgi?id=27052
27053	T1 structural brain MRI > Freesurfer desikan gw	194	Grey-white contrast in superiortemporal (right hemisphere)	http://biobank.ndph.ox.ac.uk/ukb/field.cgi?id=27053
27054	T1 structural brain MRI > Freesurfer desikan gw	194	Grey-white contrast in supramarginal (right hemisphere)	http://biobank.ndph.ox.ac.uk/ukb/field.cgi?id=27054
27055	T1 structural brain MRI > Freesurfer desikan gw	194	Grey-white contrast in frontalpole (right hemisphere)	http://biobank.ndph.ox.ac.uk/ukb/field.cgi?id=27055
27056	T1 structural brain MRI > Freesurfer desikan gw	194	Grey-white contrast in temporalpole (right hemisphere)	http://biobank.ndph.ox.ac.uk/ukb/field.cgi?id=27056
27057	T1 structural brain MRI > Freesurfer desikan gw	194	Grey-white contrast in transversetemporal (right hemisphere)	http://biobank.ndph.ox.ac.uk/ukb/field.cgi?id=27057
27058	T1 structural brain MRI > Freesurfer desikan gw	194	Grey-white contrast in insula (right hemisphere)	http://biobank.ndph.ox.ac.uk/ukb/field.cgi?id=27058
27059	T1 structural brain MRI > Freesurfer BA exvivo	195	Area of BA1 (left hemisphere)	http://biobank.ndph.ox.ac.uk/ukb/field.cgi?id=27059
27060	T1 structural brain MRI > Freesurfer BA exvivo	195	Area of BA2 (left hemisphere)	http://biobank.ndph.ox.ac.uk/ukb/field.cgi?id=27060
27061	T1 structural brain MRI > Freesurfer BA exvivo	195	Area of BA3a (left hemisphere)	http://biobank.ndph.ox.ac.uk/ukb/field.cgi?id=27061
27062	T1 structural brain MRI > Freesurfer BA exvivo	195	Area of BA3b (left hemisphere)	http://biobank.ndph.ox.ac.uk/ukb/field.cgi?id=27062
27063	T1 structural brain MRI > Freesurfer BA exvivo	195	Area of BA4a (left hemisphere)	http://biobank.ndph.ox.ac.uk/ukb/field.cgi?id=27063
27064	T1 structural brain MRI > Freesurfer BA exvivo	195	Area of BA4p (left hemisphere)	http://biobank.ndph.ox.ac.uk/ukb/field.cgi?id=27064
27065	T1 structural brain MRI > Freesurfer BA exvivo	195	Area of BA6 (left hemisphere)	http://biobank.ndph.ox.ac.uk/ukb/field.cgi?id=27065
27066	T1 structural brain MRI > Freesurfer BA exvivo	195	Area of BA44 (left hemisphere)	http://biobank.ndph.ox.ac.uk/ukb/field.cgi?id=27066
27067	T1 structural brain MRI > Freesurfer BA exvivo	195	Area of BA45 (left hemisphere)	http://biobank.ndph.ox.ac.uk/ukb/field.cgi?id=27067
27068	T1 structural brain MRI > Freesurfer BA exvivo	195	Area of V1 (left hemisphere)	http://biobank.ndph.ox.ac.uk/ukb/field.cgi?id=27068
27069	T1 structural brain MRI > Freesurfer BA exvivo	195	Area of V2 (left hemisphere)	http://biobank.ndph.ox.ac.uk/ukb/field.cgi?id=27069
27070	T1 structural brain MRI > Freesurfer BA exvivo	195	Area of MT (left hemisphere)	http://biobank.ndph.ox.ac.uk/ukb/field.cgi?id=27070
27071	T1 structural brain MRI > Freesurfer BA exvivo	195	Area of perirhinal (left hemisphere)	http://biobank.ndph.ox.ac.uk/ukb/field.cgi?id=27071
27072	T1 structural brain MRI > Freesurfer BA exvivo	195	Area of entorhinal (left hemisphere)	http://biobank.ndph.ox.ac.uk/ukb/field.cgi?id=27072
27073	T1 structural brain MRI > Freesurfer BA exvivo	195	Mean thickness of BA1 (left hemisphere)	http://biobank.ndph.ox.ac.uk/ukb/field.cgi?id=27073
27074	T1 structural brain MRI > Freesurfer BA exvivo	195	Mean thickness of BA2 (left hemisphere)	http://biobank.ndph.ox.ac.uk/ukb/field.cgi?id=27074
27075	T1 structural brain MRI > Freesurfer BA exvivo	195	Mean thickness of BA3a (left hemisphere)	http://biobank.ndph.ox.ac.uk/ukb/field.cgi?id=27075
27076	T1 structural brain MRI > Freesurfer BA exvivo	195	Mean thickness of BA3b (left hemisphere)	http://biobank.ndph.ox.ac.uk/ukb/field.cgi?id=27076
27077	T1 structural brain MRI > Freesurfer BA exvivo	195	Mean thickness of BA4a (left hemisphere)	http://biobank.ndph.ox.ac.uk/ukb/field.cgi?id=27077
27078	T1 structural brain MRI > Freesurfer BA exvivo	195	Mean thickness of BA4p (left hemisphere)	http://biobank.ndph.ox.ac.uk/ukb/field.cgi?id=27078
27079	T1 structural brain MRI > Freesurfer BA exvivo	195	Mean thickness of BA6 (left hemisphere)	http://biobank.ndph.ox.ac.uk/ukb/field.cgi?id=27079
27080	T1 structural brain MRI > Freesurfer BA exvivo	195	Mean thickness of BA44 (left hemisphere)	http://biobank.ndph.ox.ac.uk/ukb/field.cgi?id=27080
27081	T1 structural brain MRI > Freesurfer BA exvivo	195	Mean thickness of BA45 (left hemisphere)	http://biobank.ndph.ox.ac.uk/ukb/field.cgi?id=27081
27082	T1 structural brain MRI > Freesurfer BA exvivo	195	Mean thickness of V1 (left hemisphere)	http://biobank.ndph.ox.ac.uk/ukb/field.cgi?id=27082
27083	T1 structural brain MRI > Freesurfer BA exvivo	195	Mean thickness of V2 (left hemisphere)	http://biobank.ndph.ox.ac.uk/ukb/field.cgi?id=27083
27084	T1 structural brain MRI > Freesurfer BA exvivo	195	Mean thickness of MT (left hemisphere)	http://biobank.ndph.ox.ac.uk/ukb/field.cgi?id=27084
27085	T1 structural brain MRI > Freesurfer BA exvivo	195	Mean thickness of perirhinal (left hemisphere)	http://biobank.ndph.ox.ac.uk/ukb/field.cgi?id=27085
27086	T1 structural brain MRI > Freesurfer BA exvivo	195	Mean thickness of entorhinal (left hemisphere)	http://biobank.ndph.ox.ac.uk/ukb/field.cgi?id=27086
27087	T1 structural brain MRI > Freesurfer BA exvivo	195	Volume of BA1 (left hemisphere)	http://biobank.ndph.ox.ac.uk/ukb/field.cgi?id=27087
27088	T1 structural brain MRI > Freesurfer BA exvivo	195	Volume of BA2 (left hemisphere)	http://biobank.ndph.ox.ac.uk/ukb/field.cgi?id=27088
27089	T1 structural brain MRI > Freesurfer BA exvivo	195	Volume of BA3a (left hemisphere)	http://biobank.ndph.ox.ac.uk/ukb/field.cgi?id=27089
27090	T1 structural brain MRI > Freesurfer BA exvivo	195	Volume of BA3b (left hemisphere)	http://biobank.ndph.ox.ac.uk/ukb/field.cgi?id=27090
27091	T1 structural brain MRI > Freesurfer BA exvivo	195	Volume of BA4a (left hemisphere)	http://biobank.ndph.ox.ac.uk/ukb/field.cgi?id=27091
27092	T1 structural brain MRI > Freesurfer BA exvivo	195	Volume of BA4p (left hemisphere)	http://biobank.ndph.ox.ac.uk/ukb/field.cgi?id=27092
27093	T1 structural brain MRI > Freesurfer BA exvivo	195	Volume of BA6 (left hemisphere)	http://biobank.ndph.ox.ac.uk/ukb/field.cgi?id=27093
27094	T1 structural brain MRI > Freesurfer BA exvivo	195	Volume of BA44 (left hemisphere)	http://biobank.ndph.ox.ac.uk/ukb/field.cgi?id=27094
27095	T1 structural brain MRI > Freesurfer BA exvivo	195	Volume of BA45 (left hemisphere)	http://biobank.ndph.ox.ac.uk/ukb/field.cgi?id=27095
27096	T1 structural brain MRI > Freesurfer BA exvivo	195	Volume of V1 (left hemisphere)	http://biobank.ndph.ox.ac.uk/ukb/field.cgi?id=27096
27097	T1 structural brain MRI > Freesurfer BA exvivo	195	Volume of V2 (left hemisphere)	http://biobank.ndph.ox.ac.uk/ukb/field.cgi?id=27097
27098	T1 structural brain MRI > Freesurfer BA exvivo	195	Volume of MT (left hemisphere)	http://biobank.ndph.ox.ac.uk/ukb/field.cgi?id=27098
27099	T1 structural brain MRI > Freesurfer BA exvivo	195	Volume of perirhinal (left hemisphere)	http://biobank.ndph.ox.ac.uk/ukb/field.cgi?id=27099
27100	T1 structural brain MRI > Freesurfer BA exvivo	195	Volume of entorhinal (left hemisphere)	http://biobank.ndph.ox.ac.uk/ukb/field.cgi?id=27100
27101	T1 structural brain MRI > Freesurfer BA exvivo	195	Area of BA1 (right hemisphere)	http://biobank.ndph.ox.ac.uk/ukb/field.cgi?id=27101
27102	T1 structural brain MRI > Freesurfer BA exvivo	195	Area of BA2 (right hemisphere)	http://biobank.ndph.ox.ac.uk/ukb/field.cgi?id=27102
27103	T1 structural brain MRI > Freesurfer BA exvivo	195	Area of BA3a (right hemisphere)	http://biobank.ndph.ox.ac.uk/ukb/field.cgi?id=27103
27104	T1 structural brain MRI > Freesurfer BA exvivo	195	Area of BA3b (right hemisphere)	http://biobank.ndph.ox.ac.uk/ukb/field.cgi?id=27104
27105	T1 structural brain MRI > Freesurfer BA exvivo	195	Area of BA4a (right hemisphere)	http://biobank.ndph.ox.ac.uk/ukb/field.cgi?id=27105
27106	T1 structural brain MRI > Freesurfer BA exvivo	195	Area of BA4p (right hemisphere)	http://biobank.ndph.ox.ac.uk/ukb/field.cgi?id=27106
27107	T1 structural brain MRI > Freesurfer BA exvivo	195	Area of BA6 (right hemisphere)	http://biobank.ndph.ox.ac.uk/ukb/field.cgi?id=27107
27108	T1 structural brain MRI > Freesurfer BA exvivo	195	Area of BA44 (right hemisphere)	http://biobank.ndph.ox.ac.uk/ukb/field.cgi?id=27108
27109	T1 structural brain MRI > Freesurfer BA exvivo	195	Area of BA45 (right hemisphere)	http://biobank.ndph.ox.ac.uk/ukb/field.cgi?id=27109
27110	T1 structural brain MRI > Freesurfer BA exvivo	195	Area of V1 (right hemisphere)	http://biobank.ndph.ox.ac.uk/ukb/field.cgi?id=27110
27111	T1 structural brain MRI > Freesurfer BA exvivo	195	Area of V2 (right hemisphere)	http://biobank.ndph.ox.ac.uk/ukb/field.cgi?id=27111
27112	T1 structural brain MRI > Freesurfer BA exvivo	195	Area of MT (right hemisphere)	http://biobank.ndph.ox.ac.uk/ukb/field.cgi?id=27112
27113	T1 structural brain MRI > Freesurfer BA exvivo	195	Area of perirhinal (right hemisphere)	http://biobank.ndph.ox.ac.uk/ukb/field.cgi?id=27113
27114	T1 structural brain MRI > Freesurfer BA exvivo	195	Area of entorhinal (right hemisphere)	http://biobank.ndph.ox.ac.uk/ukb/field.cgi?id=27114
27115	T1 structural brain MRI > Freesurfer BA exvivo	195	Mean thickness of BA1 (right hemisphere)	http://biobank.ndph.ox.ac.uk/ukb/field.cgi?id=27115
27116	T1 structural brain MRI > Freesurfer BA exvivo	195	Mean thickness of BA2 (right hemisphere)	http://biobank.ndph.ox.ac.uk/ukb/field.cgi?id=27116
27117	T1 structural brain MRI > Freesurfer BA exvivo	195	Mean thickness of BA3a (right hemisphere)	http://biobank.ndph.ox.ac.uk/ukb/field.cgi?id=27117
27118	T1 structural brain MRI > Freesurfer BA exvivo	195	Mean thickness of BA3b (right hemisphere)	http://biobank.ndph.ox.ac.uk/ukb/field.cgi?id=27118
27119	T1 structural brain MRI > Freesurfer BA exvivo	195	Mean thickness of BA4a (right hemisphere)	http://biobank.ndph.ox.ac.uk/ukb/field.cgi?id=27119
27120	T1 structural brain MRI > Freesurfer BA exvivo	195	Mean thickness of BA4p (right hemisphere)	http://biobank.ndph.ox.ac.uk/ukb/field.cgi?id=27120
27121	T1 structural brain MRI > Freesurfer BA exvivo	195	Mean thickness of BA6 (right hemisphere)	http://biobank.ndph.ox.ac.uk/ukb/field.cgi?id=27121
27122	T1 structural brain MRI > Freesurfer BA exvivo	195	Mean thickness of BA44 (right hemisphere)	http://biobank.ndph.ox.ac.uk/ukb/field.cgi?id=27122
27123	T1 structural brain MRI > Freesurfer BA exvivo	195	Mean thickness of BA45 (right hemisphere)	http://biobank.ndph.ox.ac.uk/ukb/field.cgi?id=27123
27124	T1 structural brain MRI > Freesurfer BA exvivo	195	Mean thickness of V1 (right hemisphere)	http://biobank.ndph.ox.ac.uk/ukb/field.cgi?id=27124
27125	T1 structural brain MRI > Freesurfer BA exvivo	195	Mean thickness of V2 (right hemisphere)	http://biobank.ndph.ox.ac.uk/ukb/field.cgi?id=27125
27126	T1 structural brain MRI > Freesurfer BA exvivo	195	Mean thickness of MT (right hemisphere)	http://biobank.ndph.ox.ac.uk/ukb/field.cgi?id=27126
27127	T1 structural brain MRI > Freesurfer BA exvivo	195	Mean thickness of perirhinal (right hemisphere)	http://biobank.ndph.ox.ac.uk/ukb/field.cgi?id=27127
27128	T1 structural brain MRI > Freesurfer BA exvivo	195	Mean thickness of entorhinal (right hemisphere)	http://biobank.ndph.ox.ac.uk/ukb/field.cgi?id=27128
27129	T1 structural brain MRI > Freesurfer BA exvivo	195	Volume of BA1 (right hemisphere)	http://biobank.ndph.ox.ac.uk/ukb/field.cgi?id=27129
27130	T1 structural brain MRI > Freesurfer BA exvivo	195	Volume of BA2 (right hemisphere)	http://biobank.ndph.ox.ac.uk/ukb/field.cgi?id=27130
27131	T1 structural brain MRI > Freesurfer BA exvivo	195	Volume of BA3a (right hemisphere)	http://biobank.ndph.ox.ac.uk/ukb/field.cgi?id=27131
27132	T1 structural brain MRI > Freesurfer BA exvivo	195	Volume of BA3b (right hemisphere)	http://biobank.ndph.ox.ac.uk/ukb/field.cgi?id=27132
27133	T1 structural brain MRI > Freesurfer BA exvivo	195	Volume of BA4a (right hemisphere)	http://biobank.ndph.ox.ac.uk/ukb/field.cgi?id=27133
27134	T1 structural brain MRI > Freesurfer BA exvivo	195	Volume of BA4p (right hemisphere)	http://biobank.ndph.ox.ac.uk/ukb/field.cgi?id=27134
27135	T1 structural brain MRI > Freesurfer BA exvivo	195	Volume of BA6 (right hemisphere)	http://biobank.ndph.ox.ac.uk/ukb/field.cgi?id=27135
27136	T1 structural brain MRI > Freesurfer BA exvivo	195	Volume of BA44 (right hemisphere)	http://biobank.ndph.ox.ac.uk/ukb/field.cgi?id=27136
27137	T1 structural brain MRI > Freesurfer BA exvivo	195	Volume of BA45 (right hemisphere)	http://biobank.ndph.ox.ac.uk/ukb/field.cgi?id=27137
27138	T1 structural brain MRI > Freesurfer BA exvivo	195	Volume of V1 (right hemisphere)	http://biobank.ndph.ox.ac.uk/ukb/field.cgi?id=27138
27139	T1 structural brain MRI > Freesurfer BA exvivo	195	Volume of V2 (right hemisphere)	http://biobank.ndph.ox.ac.uk/ukb/field.cgi?id=27139
27140	T1 structural brain MRI > Freesurfer BA exvivo	195	Volume of MT (right hemisphere)	http://biobank.ndph.ox.ac.uk/ukb/field.cgi?id=27140
27141	T1 structural brain MRI > Freesurfer BA exvivo	195	Volume of perirhinal (right hemisphere)	http://biobank.ndph.ox.ac.uk/ukb/field.cgi?id=27141
27142	T1 structural brain MRI > Freesurfer BA exvivo	195	Volume of entorhinal (right hemisphere)	http://biobank.ndph.ox.ac.uk/ukb/field.cgi?id=27142
27143	T1 structural brain MRI > Freesurfer DKT	196	Area of caudalanteriorcingulate (left hemisphere)	http://biobank.ndph.ox.ac.uk/ukb/field.cgi?id=27143
27144	T1 structural brain MRI > Freesurfer DKT	196	Area of caudalmiddlefrontal (left hemisphere)	http://biobank.ndph.ox.ac.uk/ukb/field.cgi?id=27144
27145	T1 structural brain MRI > Freesurfer DKT	196	Area of cuneus (left hemisphere)	http://biobank.ndph.ox.ac.uk/ukb/field.cgi?id=27145
27146	T1 structural brain MRI > Freesurfer DKT	196	Area of entorhinal (left hemisphere)	http://biobank.ndph.ox.ac.uk/ukb/field.cgi?id=27146
27147	T1 structural brain MRI > Freesurfer DKT	196	Area of fusiform (left hemisphere)	http://biobank.ndph.ox.ac.uk/ukb/field.cgi?id=27147
27148	T1 structural brain MRI > Freesurfer DKT	196	Area of inferiorparietal (left hemisphere)	http://biobank.ndph.ox.ac.uk/ukb/field.cgi?id=27148
27149	T1 structural brain MRI > Freesurfer DKT	196	Area of inferiortemporal (left hemisphere)	http://biobank.ndph.ox.ac.uk/ukb/field.cgi?id=27149
27150	T1 structural brain MRI > Freesurfer DKT	196	Area of isthmuscingulate (left hemisphere)	http://biobank.ndph.ox.ac.uk/ukb/field.cgi?id=27150
27151	T1 structural brain MRI > Freesurfer DKT	196	Area of lateraloccipital (left hemisphere)	http://biobank.ndph.ox.ac.uk/ukb/field.cgi?id=27151
27152	T1 structural brain MRI > Freesurfer DKT	196	Area of lateralorbitofrontal (left hemisphere)	http://biobank.ndph.ox.ac.uk/ukb/field.cgi?id=27152
27153	T1 structural brain MRI > Freesurfer DKT	196	Area of lingual (left hemisphere)	http://biobank.ndph.ox.ac.uk/ukb/field.cgi?id=27153
27154	T1 structural brain MRI > Freesurfer DKT	196	Area of medialorbitofrontal (left hemisphere)	http://biobank.ndph.ox.ac.uk/ukb/field.cgi?id=27154
27155	T1 structural brain MRI > Freesurfer DKT	196	Area of middletemporal (left hemisphere)	http://biobank.ndph.ox.ac.uk/ukb/field.cgi?id=27155
27156	T1 structural brain MRI > Freesurfer DKT	196	Area of parahippocampal (left hemisphere)	http://biobank.ndph.ox.ac.uk/ukb/field.cgi?id=27156
27157	T1 structural brain MRI > Freesurfer DKT	196	Area of paracentral (left hemisphere)	http://biobank.ndph.ox.ac.uk/ukb/field.cgi?id=27157
27158	T1 structural brain MRI > Freesurfer DKT	196	Area of parsopercularis (left hemisphere)	http://biobank.ndph.ox.ac.uk/ukb/field.cgi?id=27158
27159	T1 structural brain MRI > Freesurfer DKT	196	Area of parsorbitalis (left hemisphere)	http://biobank.ndph.ox.ac.uk/ukb/field.cgi?id=27159
27160	T1 structural brain MRI > Freesurfer DKT	196	Area of parstriangularis (left hemisphere)	http://biobank.ndph.ox.ac.uk/ukb/field.cgi?id=27160
27161	T1 structural brain MRI > Freesurfer DKT	196	Area of pericalcarine (left hemisphere)	http://biobank.ndph.ox.ac.uk/ukb/field.cgi?id=27161
27162	T1 structural brain MRI > Freesurfer DKT	196	Area of postcentral (left hemisphere)	http://biobank.ndph.ox.ac.uk/ukb/field.cgi?id=27162
27163	T1 structural brain MRI > Freesurfer DKT	196	Area of posteriorcingulate (left hemisphere)	http://biobank.ndph.ox.ac.uk/ukb/field.cgi?id=27163
27164	T1 structural brain MRI > Freesurfer DKT	196	Area of precentral (left hemisphere)	http://biobank.ndph.ox.ac.uk/ukb/field.cgi?id=27164
27165	T1 structural brain MRI > Freesurfer DKT	196	Area of precuneus (left hemisphere)	http://biobank.ndph.ox.ac.uk/ukb/field.cgi?id=27165
27166	T1 structural brain MRI > Freesurfer DKT	196	Area of rostralanteriorcingulate (left hemisphere)	http://biobank.ndph.ox.ac.uk/ukb/field.cgi?id=27166
27167	T1 structural brain MRI > Freesurfer DKT	196	Area of rostralmiddlefrontal (left hemisphere)	http://biobank.ndph.ox.ac.uk/ukb/field.cgi?id=27167
27168	T1 structural brain MRI > Freesurfer DKT	196	Area of superiorfrontal (left hemisphere)	http://biobank.ndph.ox.ac.uk/ukb/field.cgi?id=27168
27169	T1 structural brain MRI > Freesurfer DKT	196	Area of superiorparietal (left hemisphere)	http://biobank.ndph.ox.ac.uk/ukb/field.cgi?id=27169
27170	T1 structural brain MRI > Freesurfer DKT	196	Area of superiortemporal (left hemisphere)	http://biobank.ndph.ox.ac.uk/ukb/field.cgi?id=27170
27171	T1 structural brain MRI > Freesurfer DKT	196	Area of supramarginal (left hemisphere)	http://biobank.ndph.ox.ac.uk/ukb/field.cgi?id=27171
27172	T1 structural brain MRI > Freesurfer DKT	196	Area of transversetemporal (left hemisphere)	http://biobank.ndph.ox.ac.uk/ukb/field.cgi?id=27172
27173	T1 structural brain MRI > Freesurfer DKT	196	Area of insula (left hemisphere)	http://biobank.ndph.ox.ac.uk/ukb/field.cgi?id=27173
27174	T1 structural brain MRI > Freesurfer DKT	196	Mean thickness of caudalanteriorcingulate (left hemisphere)	http://biobank.ndph.ox.ac.uk/ukb/field.cgi?id=27174
27175	T1 structural brain MRI > Freesurfer DKT	196	Mean thickness of caudalmiddlefrontal (left hemisphere)	http://biobank.ndph.ox.ac.uk/ukb/field.cgi?id=27175
27176	T1 structural brain MRI > Freesurfer DKT	196	Mean thickness of cuneus (left hemisphere)	http://biobank.ndph.ox.ac.uk/ukb/field.cgi?id=27176
27177	T1 structural brain MRI > Freesurfer DKT	196	Mean thickness of entorhinal (left hemisphere)	http://biobank.ndph.ox.ac.uk/ukb/field.cgi?id=27177
27178	T1 structural brain MRI > Freesurfer DKT	196	Mean thickness of fusiform (left hemisphere)	http://biobank.ndph.ox.ac.uk/ukb/field.cgi?id=27178
27179	T1 structural brain MRI > Freesurfer DKT	196	Mean thickness of inferiorparietal (left hemisphere)	http://biobank.ndph.ox.ac.uk/ukb/field.cgi?id=27179
27180	T1 structural brain MRI > Freesurfer DKT	196	Mean thickness of inferiortemporal (left hemisphere)	http://biobank.ndph.ox.ac.uk/ukb/field.cgi?id=27180
27181	T1 structural brain MRI > Freesurfer DKT	196	Mean thickness of isthmuscingulate (left hemisphere)	http://biobank.ndph.ox.ac.uk/ukb/field.cgi?id=27181
27182	T1 structural brain MRI > Freesurfer DKT	196	Mean thickness of lateraloccipital (left hemisphere)	http://biobank.ndph.ox.ac.uk/ukb/field.cgi?id=27182
27183	T1 structural brain MRI > Freesurfer DKT	196	Mean thickness of lateralorbitofrontal (left hemisphere)	http://biobank.ndph.ox.ac.uk/ukb/field.cgi?id=27183
27184	T1 structural brain MRI > Freesurfer DKT	196	Mean thickness of lingual (left hemisphere)	http://biobank.ndph.ox.ac.uk/ukb/field.cgi?id=27184
27185	T1 structural brain MRI > Freesurfer DKT	196	Mean thickness of medialorbitofrontal (left hemisphere)	http://biobank.ndph.ox.ac.uk/ukb/field.cgi?id=27185
27186	T1 structural brain MRI > Freesurfer DKT	196	Mean thickness of middletemporal (left hemisphere)	http://biobank.ndph.ox.ac.uk/ukb/field.cgi?id=27186
27187	T1 structural brain MRI > Freesurfer DKT	196	Mean thickness of parahippocampal (left hemisphere)	http://biobank.ndph.ox.ac.uk/ukb/field.cgi?id=27187
27188	T1 structural brain MRI > Freesurfer DKT	196	Mean thickness of paracentral (left hemisphere)	http://biobank.ndph.ox.ac.uk/ukb/field.cgi?id=27188
27189	T1 structural brain MRI > Freesurfer DKT	196	Mean thickness of parsopercularis (left hemisphere)	http://biobank.ndph.ox.ac.uk/ukb/field.cgi?id=27189
27190	T1 structural brain MRI > Freesurfer DKT	196	Mean thickness of parsorbitalis (left hemisphere)	http://biobank.ndph.ox.ac.uk/ukb/field.cgi?id=27190
27191	T1 structural brain MRI > Freesurfer DKT	196	Mean thickness of parstriangularis (left hemisphere)	http://biobank.ndph.ox.ac.uk/ukb/field.cgi?id=27191
27192	T1 structural brain MRI > Freesurfer DKT	196	Mean thickness of pericalcarine (left hemisphere)	http://biobank.ndph.ox.ac.uk/ukb/field.cgi?id=27192
27193	T1 structural brain MRI > Freesurfer DKT	196	Mean thickness of postcentral (left hemisphere)	http://biobank.ndph.ox.ac.uk/ukb/field.cgi?id=27193
27194	T1 structural brain MRI > Freesurfer DKT	196	Mean thickness of posteriorcingulate (left hemisphere)	http://biobank.ndph.ox.ac.uk/ukb/field.cgi?id=27194
27195	T1 structural brain MRI > Freesurfer DKT	196	Mean thickness of precentral (left hemisphere)	http://biobank.ndph.ox.ac.uk/ukb/field.cgi?id=27195
27196	T1 structural brain MRI > Freesurfer DKT	196	Mean thickness of precuneus (left hemisphere)	http://biobank.ndph.ox.ac.uk/ukb/field.cgi?id=27196
27197	T1 structural brain MRI > Freesurfer DKT	196	Mean thickness of rostralanteriorcingulate (left hemisphere)	http://biobank.ndph.ox.ac.uk/ukb/field.cgi?id=27197
27198	T1 structural brain MRI > Freesurfer DKT	196	Mean thickness of rostralmiddlefrontal (left hemisphere)	http://biobank.ndph.ox.ac.uk/ukb/field.cgi?id=27198
27199	T1 structural brain MRI > Freesurfer DKT	196	Mean thickness of superiorfrontal (left hemisphere)	http://biobank.ndph.ox.ac.uk/ukb/field.cgi?id=27199
27200	T1 structural brain MRI > Freesurfer DKT	196	Mean thickness of superiorparietal (left hemisphere)	http://biobank.ndph.ox.ac.uk/ukb/field.cgi?id=27200
27201	T1 structural brain MRI > Freesurfer DKT	196	Mean thickness of superiortemporal (left hemisphere)	http://biobank.ndph.ox.ac.uk/ukb/field.cgi?id=27201
27202	T1 structural brain MRI > Freesurfer DKT	196	Mean thickness of supramarginal (left hemisphere)	http://biobank.ndph.ox.ac.uk/ukb/field.cgi?id=27202
27203	T1 structural brain MRI > Freesurfer DKT	196	Mean thickness of transversetemporal (left hemisphere)	http://biobank.ndph.ox.ac.uk/ukb/field.cgi?id=27203
27204	T1 structural brain MRI > Freesurfer DKT	196	Mean thickness of insula (left hemisphere)	http://biobank.ndph.ox.ac.uk/ukb/field.cgi?id=27204
27205	T1 structural brain MRI > Freesurfer DKT	196	Volume of caudalanteriorcingulate (left hemisphere)	http://biobank.ndph.ox.ac.uk/ukb/field.cgi?id=27205
27206	T1 structural brain MRI > Freesurfer DKT	196	Volume of caudalmiddlefrontal (left hemisphere)	http://biobank.ndph.ox.ac.uk/ukb/field.cgi?id=27206
27207	T1 structural brain MRI > Freesurfer DKT	196	Volume of cuneus (left hemisphere)	http://biobank.ndph.ox.ac.uk/ukb/field.cgi?id=27207
27208	T1 structural brain MRI > Freesurfer DKT	196	Volume of entorhinal (left hemisphere)	http://biobank.ndph.ox.ac.uk/ukb/field.cgi?id=27208
27209	T1 structural brain MRI > Freesurfer DKT	196	Volume of fusiform (left hemisphere)	http://biobank.ndph.ox.ac.uk/ukb/field.cgi?id=27209
27210	T1 structural brain MRI > Freesurfer DKT	196	Volume of inferiorparietal (left hemisphere)	http://biobank.ndph.ox.ac.uk/ukb/field.cgi?id=27210
27211	T1 structural brain MRI > Freesurfer DKT	196	Volume of inferiortemporal (left hemisphere)	http://biobank.ndph.ox.ac.uk/ukb/field.cgi?id=27211
27212	T1 structural brain MRI > Freesurfer DKT	196	Volume of isthmuscingulate (left hemisphere)	http://biobank.ndph.ox.ac.uk/ukb/field.cgi?id=27212
27213	T1 structural brain MRI > Freesurfer DKT	196	Volume of lateraloccipital (left hemisphere)	http://biobank.ndph.ox.ac.uk/ukb/field.cgi?id=27213
27214	T1 structural brain MRI > Freesurfer DKT	196	Volume of lateralorbitofrontal (left hemisphere)	http://biobank.ndph.ox.ac.uk/ukb/field.cgi?id=27214
27215	T1 structural brain MRI > Freesurfer DKT	196	Volume of lingual (left hemisphere)	http://biobank.ndph.ox.ac.uk/ukb/field.cgi?id=27215
27216	T1 structural brain MRI > Freesurfer DKT	196	Volume of medialorbitofrontal (left hemisphere)	http://biobank.ndph.ox.ac.uk/ukb/field.cgi?id=27216
27217	T1 structural brain MRI > Freesurfer DKT	196	Volume of middletemporal (left hemisphere)	http://biobank.ndph.ox.ac.uk/ukb/field.cgi?id=27217
27218	T1 structural brain MRI > Freesurfer DKT	196	Volume of parahippocampal (left hemisphere)	http://biobank.ndph.ox.ac.uk/ukb/field.cgi?id=27218
27219	T1 structural brain MRI > Freesurfer DKT	196	Volume of paracentral (left hemisphere)	http://biobank.ndph.ox.ac.uk/ukb/field.cgi?id=27219
27220	T1 structural brain MRI > Freesurfer DKT	196	Volume of parsopercularis (left hemisphere)	http://biobank.ndph.ox.ac.uk/ukb/field.cgi?id=27220
27221	T1 structural brain MRI > Freesurfer DKT	196	Volume of parsorbitalis (left hemisphere)	http://biobank.ndph.ox.ac.uk/ukb/field.cgi?id=27221
27222	T1 structural brain MRI > Freesurfer DKT	196	Volume of parstriangularis (left hemisphere)	http://biobank.ndph.ox.ac.uk/ukb/field.cgi?id=27222
27223	T1 structural brain MRI > Freesurfer DKT	196	Volume of pericalcarine (left hemisphere)	http://biobank.ndph.ox.ac.uk/ukb/field.cgi?id=27223
27224	T1 structural brain MRI > Freesurfer DKT	196	Volume of postcentral (left hemisphere)	http://biobank.ndph.ox.ac.uk/ukb/field.cgi?id=27224
27225	T1 structural brain MRI > Freesurfer DKT	196	Volume of posteriorcingulate (left hemisphere)	http://biobank.ndph.ox.ac.uk/ukb/field.cgi?id=27225
27226	T1 structural brain MRI > Freesurfer DKT	196	Volume of precentral (left hemisphere)	http://biobank.ndph.ox.ac.uk/ukb/field.cgi?id=27226
27227	T1 structural brain MRI > Freesurfer DKT	196	Volume of precuneus (left hemisphere)	http://biobank.ndph.ox.ac.uk/ukb/field.cgi?id=27227
27228	T1 structural brain MRI > Freesurfer DKT	196	Volume of rostralanteriorcingulate (left hemisphere)	http://biobank.ndph.ox.ac.uk/ukb/field.cgi?id=27228
27229	T1 structural brain MRI > Freesurfer DKT	196	Volume of rostralmiddlefrontal (left hemisphere)	http://biobank.ndph.ox.ac.uk/ukb/field.cgi?id=27229
27230	T1 structural brain MRI > Freesurfer DKT	196	Volume of superiorfrontal (left hemisphere)	http://biobank.ndph.ox.ac.uk/ukb/field.cgi?id=27230
27231	T1 structural brain MRI > Freesurfer DKT	196	Volume of superiorparietal (left hemisphere)	http://biobank.ndph.ox.ac.uk/ukb/field.cgi?id=27231
27232	T1 structural brain MRI > Freesurfer DKT	196	Volume of superiortemporal (left hemisphere)	http://biobank.ndph.ox.ac.uk/ukb/field.cgi?id=27232
27233	T1 structural brain MRI > Freesurfer DKT	196	Volume of supramarginal (left hemisphere)	http://biobank.ndph.ox.ac.uk/ukb/field.cgi?id=27233
27234	T1 structural brain MRI > Freesurfer DKT	196	Volume of transversetemporal (left hemisphere)	http://biobank.ndph.ox.ac.uk/ukb/field.cgi?id=27234
27235	T1 structural brain MRI > Freesurfer DKT	196	Volume of insula (left hemisphere)	http://biobank.ndph.ox.ac.uk/ukb/field.cgi?id=27235
27236	T1 structural brain MRI > Freesurfer DKT	196	Area of caudalanteriorcingulate (right hemisphere)	http://biobank.ndph.ox.ac.uk/ukb/field.cgi?id=27236
27237	T1 structural brain MRI > Freesurfer DKT	196	Area of caudalmiddlefrontal (right hemisphere)	http://biobank.ndph.ox.ac.uk/ukb/field.cgi?id=27237
27238	T1 structural brain MRI > Freesurfer DKT	196	Area of cuneus (right hemisphere)	http://biobank.ndph.ox.ac.uk/ukb/field.cgi?id=27238
27239	T1 structural brain MRI > Freesurfer DKT	196	Area of entorhinal (right hemisphere)	http://biobank.ndph.ox.ac.uk/ukb/field.cgi?id=27239
27240	T1 structural brain MRI > Freesurfer DKT	196	Area of fusiform (right hemisphere)	http://biobank.ndph.ox.ac.uk/ukb/field.cgi?id=27240
27241	T1 structural brain MRI > Freesurfer DKT	196	Area of inferiorparietal (right hemisphere)	http://biobank.ndph.ox.ac.uk/ukb/field.cgi?id=27241
27242	T1 structural brain MRI > Freesurfer DKT	196	Area of inferiortemporal (right hemisphere)	http://biobank.ndph.ox.ac.uk/ukb/field.cgi?id=27242
27243	T1 structural brain MRI > Freesurfer DKT	196	Area of isthmuscingulate (right hemisphere)	http://biobank.ndph.ox.ac.uk/ukb/field.cgi?id=27243
27244	T1 structural brain MRI > Freesurfer DKT	196	Area of lateraloccipital (right hemisphere)	http://biobank.ndph.ox.ac.uk/ukb/field.cgi?id=27244
27245	T1 structural brain MRI > Freesurfer DKT	196	Area of lateralorbitofrontal (right hemisphere)	http://biobank.ndph.ox.ac.uk/ukb/field.cgi?id=27245
27246	T1 structural brain MRI > Freesurfer DKT	196	Area of lingual (right hemisphere)	http://biobank.ndph.ox.ac.uk/ukb/field.cgi?id=27246
27247	T1 structural brain MRI > Freesurfer DKT	196	Area of medialorbitofrontal (right hemisphere)	http://biobank.ndph.ox.ac.uk/ukb/field.cgi?id=27247
27248	T1 structural brain MRI > Freesurfer DKT	196	Area of middletemporal (right hemisphere)	http://biobank.ndph.ox.ac.uk/ukb/field.cgi?id=27248
27249	T1 structural brain MRI > Freesurfer DKT	196	Area of parahippocampal (right hemisphere)	http://biobank.ndph.ox.ac.uk/ukb/field.cgi?id=27249
27250	T1 structural brain MRI > Freesurfer DKT	196	Area of paracentral (right hemisphere)	http://biobank.ndph.ox.ac.uk/ukb/field.cgi?id=27250
27251	T1 structural brain MRI > Freesurfer DKT	196	Area of parsopercularis (right hemisphere)	http://biobank.ndph.ox.ac.uk/ukb/field.cgi?id=27251
27252	T1 structural brain MRI > Freesurfer DKT	196	Area of parsorbitalis (right hemisphere)	http://biobank.ndph.ox.ac.uk/ukb/field.cgi?id=27252
27253	T1 structural brain MRI > Freesurfer DKT	196	Area of parstriangularis (right hemisphere)	http://biobank.ndph.ox.ac.uk/ukb/field.cgi?id=27253
27254	T1 structural brain MRI > Freesurfer DKT	196	Area of pericalcarine (right hemisphere)	http://biobank.ndph.ox.ac.uk/ukb/field.cgi?id=27254
27255	T1 structural brain MRI > Freesurfer DKT	196	Area of postcentral (right hemisphere)	http://biobank.ndph.ox.ac.uk/ukb/field.cgi?id=27255
27256	T1 structural brain MRI > Freesurfer DKT	196	Area of posteriorcingulate (right hemisphere)	http://biobank.ndph.ox.ac.uk/ukb/field.cgi?id=27256
27257	T1 structural brain MRI > Freesurfer DKT	196	Area of precentral (right hemisphere)	http://biobank.ndph.ox.ac.uk/ukb/field.cgi?id=27257
27258	T1 structural brain MRI > Freesurfer DKT	196	Area of precuneus (right hemisphere)	http://biobank.ndph.ox.ac.uk/ukb/field.cgi?id=27258
27259	T1 structural brain MRI > Freesurfer DKT	196	Area of rostralanteriorcingulate (right hemisphere)	http://biobank.ndph.ox.ac.uk/ukb/field.cgi?id=27259
27260	T1 structural brain MRI > Freesurfer DKT	196	Area of rostralmiddlefrontal (right hemisphere)	http://biobank.ndph.ox.ac.uk/ukb/field.cgi?id=27260
27261	T1 structural brain MRI > Freesurfer DKT	196	Area of superiorfrontal (right hemisphere)	http://biobank.ndph.ox.ac.uk/ukb/field.cgi?id=27261
27262	T1 structural brain MRI > Freesurfer DKT	196	Area of superiorparietal (right hemisphere)	http://biobank.ndph.ox.ac.uk/ukb/field.cgi?id=27262
27263	T1 structural brain MRI > Freesurfer DKT	196	Area of superiortemporal (right hemisphere)	http://biobank.ndph.ox.ac.uk/ukb/field.cgi?id=27263
27264	T1 structural brain MRI > Freesurfer DKT	196	Area of supramarginal (right hemisphere)	http://biobank.ndph.ox.ac.uk/ukb/field.cgi?id=27264
27265	T1 structural brain MRI > Freesurfer DKT	196	Area of transversetemporal (right hemisphere)	http://biobank.ndph.ox.ac.uk/ukb/field.cgi?id=27265
27266	T1 structural brain MRI > Freesurfer DKT	196	Area of insula (right hemisphere)	http://biobank.ndph.ox.ac.uk/ukb/field.cgi?id=27266
27267	T1 structural brain MRI > Freesurfer DKT	196	Mean thickness of caudalanteriorcingulate (right hemisphere)	http://biobank.ndph.ox.ac.uk/ukb/field.cgi?id=27267
27268	T1 structural brain MRI > Freesurfer DKT	196	Mean thickness of caudalmiddlefrontal (right hemisphere)	http://biobank.ndph.ox.ac.uk/ukb/field.cgi?id=27268
27269	T1 structural brain MRI > Freesurfer DKT	196	Mean thickness of cuneus (right hemisphere)	http://biobank.ndph.ox.ac.uk/ukb/field.cgi?id=27269
27270	T1 structural brain MRI > Freesurfer DKT	196	Mean thickness of entorhinal (right hemisphere)	http://biobank.ndph.ox.ac.uk/ukb/field.cgi?id=27270
27271	T1 structural brain MRI > Freesurfer DKT	196	Mean thickness of fusiform (right hemisphere)	http://biobank.ndph.ox.ac.uk/ukb/field.cgi?id=27271
27272	T1 structural brain MRI > Freesurfer DKT	196	Mean thickness of inferiorparietal (right hemisphere)	http://biobank.ndph.ox.ac.uk/ukb/field.cgi?id=27272
27273	T1 structural brain MRI > Freesurfer DKT	196	Mean thickness of inferiortemporal (right hemisphere)	http://biobank.ndph.ox.ac.uk/ukb/field.cgi?id=27273
27274	T1 structural brain MRI > Freesurfer DKT	196	Mean thickness of isthmuscingulate (right hemisphere)	http://biobank.ndph.ox.ac.uk/ukb/field.cgi?id=27274
27275	T1 structural brain MRI > Freesurfer DKT	196	Mean thickness of lateraloccipital (right hemisphere)	http://biobank.ndph.ox.ac.uk/ukb/field.cgi?id=27275
27276	T1 structural brain MRI > Freesurfer DKT	196	Mean thickness of lateralorbitofrontal (right hemisphere)	http://biobank.ndph.ox.ac.uk/ukb/field.cgi?id=27276
27277	T1 structural brain MRI > Freesurfer DKT	196	Mean thickness of lingual (right hemisphere)	http://biobank.ndph.ox.ac.uk/ukb/field.cgi?id=27277
27278	T1 structural brain MRI > Freesurfer DKT	196	Mean thickness of medialorbitofrontal (right hemisphere)	http://biobank.ndph.ox.ac.uk/ukb/field.cgi?id=27278
27279	T1 structural brain MRI > Freesurfer DKT	196	Mean thickness of middletemporal (right hemisphere)	http://biobank.ndph.ox.ac.uk/ukb/field.cgi?id=27279
27280	T1 structural brain MRI > Freesurfer DKT	196	Mean thickness of parahippocampal (right hemisphere)	http://biobank.ndph.ox.ac.uk/ukb/field.cgi?id=27280
27281	T1 structural brain MRI > Freesurfer DKT	196	Mean thickness of paracentral (right hemisphere)	http://biobank.ndph.ox.ac.uk/ukb/field.cgi?id=27281
27282	T1 structural brain MRI > Freesurfer DKT	196	Mean thickness of parsopercularis (right hemisphere)	http://biobank.ndph.ox.ac.uk/ukb/field.cgi?id=27282
27283	T1 structural brain MRI > Freesurfer DKT	196	Mean thickness of parsorbitalis (right hemisphere)	http://biobank.ndph.ox.ac.uk/ukb/field.cgi?id=27283
27284	T1 structural brain MRI > Freesurfer DKT	196	Mean thickness of parstriangularis (right hemisphere)	http://biobank.ndph.ox.ac.uk/ukb/field.cgi?id=27284
27285	T1 structural brain MRI > Freesurfer DKT	196	Mean thickness of pericalcarine (right hemisphere)	http://biobank.ndph.ox.ac.uk/ukb/field.cgi?id=27285
27286	T1 structural brain MRI > Freesurfer DKT	196	Mean thickness of postcentral (right hemisphere)	http://biobank.ndph.ox.ac.uk/ukb/field.cgi?id=27286
27287	T1 structural brain MRI > Freesurfer DKT	196	Mean thickness of posteriorcingulate (right hemisphere)	http://biobank.ndph.ox.ac.uk/ukb/field.cgi?id=27287
27288	T1 structural brain MRI > Freesurfer DKT	196	Mean thickness of precentral (right hemisphere)	http://biobank.ndph.ox.ac.uk/ukb/field.cgi?id=27288
27289	T1 structural brain MRI > Freesurfer DKT	196	Mean thickness of precuneus (right hemisphere)	http://biobank.ndph.ox.ac.uk/ukb/field.cgi?id=27289
27290	T1 structural brain MRI > Freesurfer DKT	196	Mean thickness of rostralanteriorcingulate (right hemisphere)	http://biobank.ndph.ox.ac.uk/ukb/field.cgi?id=27290
27291	T1 structural brain MRI > Freesurfer DKT	196	Mean thickness of rostralmiddlefrontal (right hemisphere)	http://biobank.ndph.ox.ac.uk/ukb/field.cgi?id=27291
27292	T1 structural brain MRI > Freesurfer DKT	196	Mean thickness of superiorfrontal (right hemisphere)	http://biobank.ndph.ox.ac.uk/ukb/field.cgi?id=27292
27293	T1 structural brain MRI > Freesurfer DKT	196	Mean thickness of superiorparietal (right hemisphere)	http://biobank.ndph.ox.ac.uk/ukb/field.cgi?id=27293
27294	T1 structural brain MRI > Freesurfer DKT	196	Mean thickness of superiortemporal (right hemisphere)	http://biobank.ndph.ox.ac.uk/ukb/field.cgi?id=27294
27295	T1 structural brain MRI > Freesurfer DKT	196	Mean thickness of supramarginal (right hemisphere)	http://biobank.ndph.ox.ac.uk/ukb/field.cgi?id=27295
27296	T1 structural brain MRI > Freesurfer DKT	196	Mean thickness of transversetemporal (right hemisphere)	http://biobank.ndph.ox.ac.uk/ukb/field.cgi?id=27296
27297	T1 structural brain MRI > Freesurfer DKT	196	Mean thickness of insula (right hemisphere)	http://biobank.ndph.ox.ac.uk/ukb/field.cgi?id=27297
27298	T1 structural brain MRI > Freesurfer DKT	196	Volume of caudalanteriorcingulate (right hemisphere)	http://biobank.ndph.ox.ac.uk/ukb/field.cgi?id=27298
27299	T1 structural brain MRI > Freesurfer DKT	196	Volume of caudalmiddlefrontal (right hemisphere)	http://biobank.ndph.ox.ac.uk/ukb/field.cgi?id=27299
27300	T1 structural brain MRI > Freesurfer DKT	196	Volume of cuneus (right hemisphere)	http://biobank.ndph.ox.ac.uk/ukb/field.cgi?id=27300
27301	T1 structural brain MRI > Freesurfer DKT	196	Volume of entorhinal (right hemisphere)	http://biobank.ndph.ox.ac.uk/ukb/field.cgi?id=27301
27302	T1 structural brain MRI > Freesurfer DKT	196	Volume of fusiform (right hemisphere)	http://biobank.ndph.ox.ac.uk/ukb/field.cgi?id=27302
27303	T1 structural brain MRI > Freesurfer DKT	196	Volume of inferiorparietal (right hemisphere)	http://biobank.ndph.ox.ac.uk/ukb/field.cgi?id=27303
27304	T1 structural brain MRI > Freesurfer DKT	196	Volume of inferiortemporal (right hemisphere)	http://biobank.ndph.ox.ac.uk/ukb/field.cgi?id=27304
27305	T1 structural brain MRI > Freesurfer DKT	196	Volume of isthmuscingulate (right hemisphere)	http://biobank.ndph.ox.ac.uk/ukb/field.cgi?id=27305
27306	T1 structural brain MRI > Freesurfer DKT	196	Volume of lateraloccipital (right hemisphere)	http://biobank.ndph.ox.ac.uk/ukb/field.cgi?id=27306
27307	T1 structural brain MRI > Freesurfer DKT	196	Volume of lateralorbitofrontal (right hemisphere)	http://biobank.ndph.ox.ac.uk/ukb/field.cgi?id=27307
27308	T1 structural brain MRI > Freesurfer DKT	196	Volume of lingual (right hemisphere)	http://biobank.ndph.ox.ac.uk/ukb/field.cgi?id=27308
27309	T1 structural brain MRI > Freesurfer DKT	196	Volume of medialorbitofrontal (right hemisphere)	http://biobank.ndph.ox.ac.uk/ukb/field.cgi?id=27309
27310	T1 structural brain MRI > Freesurfer DKT	196	Volume of middletemporal (right hemisphere)	http://biobank.ndph.ox.ac.uk/ukb/field.cgi?id=27310
27311	T1 structural brain MRI > Freesurfer DKT	196	Volume of parahippocampal (right hemisphere)	http://biobank.ndph.ox.ac.uk/ukb/field.cgi?id=27311
27312	T1 structural brain MRI > Freesurfer DKT	196	Volume of paracentral (right hemisphere)	http://biobank.ndph.ox.ac.uk/ukb/field.cgi?id=27312
27313	T1 structural brain MRI > Freesurfer DKT	196	Volume of parsopercularis (right hemisphere)	http://biobank.ndph.ox.ac.uk/ukb/field.cgi?id=27313
27314	T1 structural brain MRI > Freesurfer DKT	196	Volume of parsorbitalis (right hemisphere)	http://biobank.ndph.ox.ac.uk/ukb/field.cgi?id=27314
27315	T1 structural brain MRI > Freesurfer DKT	196	Volume of parstriangularis (right hemisphere)	http://biobank.ndph.ox.ac.uk/ukb/field.cgi?id=27315
27316	T1 structural brain MRI > Freesurfer DKT	196	Volume of pericalcarine (right hemisphere)	http://biobank.ndph.ox.ac.uk/ukb/field.cgi?id=27316
27317	T1 structural brain MRI > Freesurfer DKT	196	Volume of postcentral (right hemisphere)	http://biobank.ndph.ox.ac.uk/ukb/field.cgi?id=27317
27318	T1 structural brain MRI > Freesurfer DKT	196	Volume of posteriorcingulate (right hemisphere)	http://biobank.ndph.ox.ac.uk/ukb/field.cgi?id=27318
27319	T1 structural brain MRI > Freesurfer DKT	196	Volume of precentral (right hemisphere)	http://biobank.ndph.ox.ac.uk/ukb/field.cgi?id=27319
27320	T1 structural brain MRI > Freesurfer DKT	196	Volume of precuneus (right hemisphere)	http://biobank.ndph.ox.ac.uk/ukb/field.cgi?id=27320
27321	T1 structural brain MRI > Freesurfer DKT	196	Volume of rostralanteriorcingulate (right hemisphere)	http://biobank.ndph.ox.ac.uk/ukb/field.cgi?id=27321
27322	T1 structural brain MRI > Freesurfer DKT	196	Volume of rostralmiddlefrontal (right hemisphere)	http://biobank.ndph.ox.ac.uk/ukb/field.cgi?id=27322
27323	T1 structural brain MRI > Freesurfer DKT	196	Volume of superiorfrontal (right hemisphere)	http://biobank.ndph.ox.ac.uk/ukb/field.cgi?id=27323
27324	T1 structural brain MRI > Freesurfer DKT	196	Volume of superiorparietal (right hemisphere)	http://biobank.ndph.ox.ac.uk/ukb/field.cgi?id=27324
27325	T1 structural brain MRI > Freesurfer DKT	196	Volume of superiortemporal (right hemisphere)	http://biobank.ndph.ox.ac.uk/ukb/field.cgi?id=27325
27326	T1 structural brain MRI > Freesurfer DKT	196	Volume of supramarginal (right hemisphere)	http://biobank.ndph.ox.ac.uk/ukb/field.cgi?id=27326
27327	T1 structural brain MRI > Freesurfer DKT	196	Volume of transversetemporal (right hemisphere)	http://biobank.ndph.ox.ac.uk/ukb/field.cgi?id=27327
27328	T1 structural brain MRI > Freesurfer DKT	196	Volume of insula (right hemisphere)	http://biobank.ndph.ox.ac.uk/ukb/field.cgi?id=27328
27329	T1 structural brain MRI > Freesurfer a2009s	197	Area of G+S-frontomargin (left hemisphere)	http://biobank.ndph.ox.ac.uk/ukb/field.cgi?id=27329
27330	T1 structural brain MRI > Freesurfer a2009s	197	Area of G+S-occipital-inf (left hemisphere)	http://biobank.ndph.ox.ac.uk/ukb/field.cgi?id=27330
27331	T1 structural brain MRI > Freesurfer a2009s	197	Area of G+S-paracentral (left hemisphere)	http://biobank.ndph.ox.ac.uk/ukb/field.cgi?id=27331
27332	T1 structural brain MRI > Freesurfer a2009s	197	Area of G+S-subcentral (left hemisphere)	http://biobank.ndph.ox.ac.uk/ukb/field.cgi?id=27332
27333	T1 structural brain MRI > Freesurfer a2009s	197	Area of G+S-transv-frontopol (left hemisphere)	http://biobank.ndph.ox.ac.uk/ukb/field.cgi?id=27333
27334	T1 structural brain MRI > Freesurfer a2009s	197	Area of G+S-cingul-Ant (left hemisphere)	http://biobank.ndph.ox.ac.uk/ukb/field.cgi?id=27334
27335	T1 structural brain MRI > Freesurfer a2009s	197	Area of G+S-cingul-Mid-Ant (left hemisphere)	http://biobank.ndph.ox.ac.uk/ukb/field.cgi?id=27335
27336	T1 structural brain MRI > Freesurfer a2009s	197	Area of G+S-cingul-Mid-Post (left hemisphere)	http://biobank.ndph.ox.ac.uk/ukb/field.cgi?id=27336
27337	T1 structural brain MRI > Freesurfer a2009s	197	Area of G-cingul-Post-dorsal (left hemisphere)	http://biobank.ndph.ox.ac.uk/ukb/field.cgi?id=27337
27338	T1 structural brain MRI > Freesurfer a2009s	197	Area of G-cingul-Post-ventral (left hemisphere)	http://biobank.ndph.ox.ac.uk/ukb/field.cgi?id=27338
27339	T1 structural brain MRI > Freesurfer a2009s	197	Area of G-cuneus (left hemisphere)	http://biobank.ndph.ox.ac.uk/ukb/field.cgi?id=27339
27340	T1 structural brain MRI > Freesurfer a2009s	197	Area of G-front-inf-Opercular (left hemisphere)	http://biobank.ndph.ox.ac.uk/ukb/field.cgi?id=27340
27341	T1 structural brain MRI > Freesurfer a2009s	197	Area of G-front-inf-Orbital (left hemisphere)	http://biobank.ndph.ox.ac.uk/ukb/field.cgi?id=27341
27342	T1 structural brain MRI > Freesurfer a2009s	197	Area of G-front-inf-Triangul (left hemisphere)	http://biobank.ndph.ox.ac.uk/ukb/field.cgi?id=27342
27343	T1 structural brain MRI > Freesurfer a2009s	197	Area of G-front-middle (left hemisphere)	http://biobank.ndph.ox.ac.uk/ukb/field.cgi?id=27343
27344	T1 structural brain MRI > Freesurfer a2009s	197	Area of G-front-sup (left hemisphere)	http://biobank.ndph.ox.ac.uk/ukb/field.cgi?id=27344
27345	T1 structural brain MRI > Freesurfer a2009s	197	Area of G-Ins-lg+S-cent-ins (left hemisphere)	http://biobank.ndph.ox.ac.uk/ukb/field.cgi?id=27345
27346	T1 structural brain MRI > Freesurfer a2009s	197	Area of G-insular-short (left hemisphere)	http://biobank.ndph.ox.ac.uk/ukb/field.cgi?id=27346
27347	T1 structural brain MRI > Freesurfer a2009s	197	Area of G-occipital-middle (left hemisphere)	http://biobank.ndph.ox.ac.uk/ukb/field.cgi?id=27347
27348	T1 structural brain MRI > Freesurfer a2009s	197	Area of G-occipital-sup (left hemisphere)	http://biobank.ndph.ox.ac.uk/ukb/field.cgi?id=27348
27349	T1 structural brain MRI > Freesurfer a2009s	197	Area of G-oc-temp-lat-fusifor (left hemisphere)	http://biobank.ndph.ox.ac.uk/ukb/field.cgi?id=27349
27350	T1 structural brain MRI > Freesurfer a2009s	197	Area of G-oc-temp-med-Lingual (left hemisphere)	http://biobank.ndph.ox.ac.uk/ukb/field.cgi?id=27350
27351	T1 structural brain MRI > Freesurfer a2009s	197	Area of G-oc-temp-med-Parahip (left hemisphere)	http://biobank.ndph.ox.ac.uk/ukb/field.cgi?id=27351
27352	T1 structural brain MRI > Freesurfer a2009s	197	Area of G-orbital (left hemisphere)	http://biobank.ndph.ox.ac.uk/ukb/field.cgi?id=27352
27353	T1 structural brain MRI > Freesurfer a2009s	197	Area of G-pariet-inf-Angular (left hemisphere)	http://biobank.ndph.ox.ac.uk/ukb/field.cgi?id=27353
27354	T1 structural brain MRI > Freesurfer a2009s	197	Area of G-pariet-inf-Supramar (left hemisphere)	http://biobank.ndph.ox.ac.uk/ukb/field.cgi?id=27354
27355	T1 structural brain MRI > Freesurfer a2009s	197	Area of G-parietal-sup (left hemisphere)	http://biobank.ndph.ox.ac.uk/ukb/field.cgi?id=27355
27356	T1 structural brain MRI > Freesurfer a2009s	197	Area of G-postcentral (left hemisphere)	http://biobank.ndph.ox.ac.uk/ukb/field.cgi?id=27356
27357	T1 structural brain MRI > Freesurfer a2009s	197	Area of G-precentral (left hemisphere)	http://biobank.ndph.ox.ac.uk/ukb/field.cgi?id=27357
27358	T1 structural brain MRI > Freesurfer a2009s	197	Area of G-precuneus (left hemisphere)	http://biobank.ndph.ox.ac.uk/ukb/field.cgi?id=27358
27359	T1 structural brain MRI > Freesurfer a2009s	197	Area of G-rectus (left hemisphere)	http://biobank.ndph.ox.ac.uk/ukb/field.cgi?id=27359
27360	T1 structural brain MRI > Freesurfer a2009s	197	Area of G-subcallosal (left hemisphere)	http://biobank.ndph.ox.ac.uk/ukb/field.cgi?id=27360
27361	T1 structural brain MRI > Freesurfer a2009s	197	Area of G-temp-sup-G-T-transv (left hemisphere)	http://biobank.ndph.ox.ac.uk/ukb/field.cgi?id=27361
27362	T1 structural brain MRI > Freesurfer a2009s	197	Area of G-temp-sup-Lateral (left hemisphere)	http://biobank.ndph.ox.ac.uk/ukb/field.cgi?id=27362
27363	T1 structural brain MRI > Freesurfer a2009s	197	Area of G-temp-sup-Plan-polar (left hemisphere)	http://biobank.ndph.ox.ac.uk/ukb/field.cgi?id=27363
27364	T1 structural brain MRI > Freesurfer a2009s	197	Area of G-temp-sup-Plan-tempo (left hemisphere)	http://biobank.ndph.ox.ac.uk/ukb/field.cgi?id=27364
27365	T1 structural brain MRI > Freesurfer a2009s	197	Area of G-temporal-inf (left hemisphere)	http://biobank.ndph.ox.ac.uk/ukb/field.cgi?id=27365
27366	T1 structural brain MRI > Freesurfer a2009s	197	Area of G-temporal-middle (left hemisphere)	http://biobank.ndph.ox.ac.uk/ukb/field.cgi?id=27366
27367	T1 structural brain MRI > Freesurfer a2009s	197	Area of Lat-Fis-ant-Horizont (left hemisphere)	http://biobank.ndph.ox.ac.uk/ukb/field.cgi?id=27367
27368	T1 structural brain MRI > Freesurfer a2009s	197	Area of Lat-Fis-ant-Vertical (left hemisphere)	http://biobank.ndph.ox.ac.uk/ukb/field.cgi?id=27368
27369	T1 structural brain MRI > Freesurfer a2009s	197	Area of Lat-Fis-post (left hemisphere)	http://biobank.ndph.ox.ac.uk/ukb/field.cgi?id=27369
27370	T1 structural brain MRI > Freesurfer a2009s	197	Area of Pole-occipital (left hemisphere)	http://biobank.ndph.ox.ac.uk/ukb/field.cgi?id=27370
27371	T1 structural brain MRI > Freesurfer a2009s	197	Area of Pole-temporal (left hemisphere)	http://biobank.ndph.ox.ac.uk/ukb/field.cgi?id=27371
27372	T1 structural brain MRI > Freesurfer a2009s	197	Area of S-calcarine (left hemisphere)	http://biobank.ndph.ox.ac.uk/ukb/field.cgi?id=27372
27373	T1 structural brain MRI > Freesurfer a2009s	197	Area of S-central (left hemisphere)	http://biobank.ndph.ox.ac.uk/ukb/field.cgi?id=27373
27374	T1 structural brain MRI > Freesurfer a2009s	197	Area of S-cingul-Marginalis (left hemisphere)	http://biobank.ndph.ox.ac.uk/ukb/field.cgi?id=27374
27375	T1 structural brain MRI > Freesurfer a2009s	197	Area of S-circular-insula-ant (left hemisphere)	http://biobank.ndph.ox.ac.uk/ukb/field.cgi?id=27375
27376	T1 structural brain MRI > Freesurfer a2009s	197	Area of S-circular-insula-inf (left hemisphere)	http://biobank.ndph.ox.ac.uk/ukb/field.cgi?id=27376
27377	T1 structural brain MRI > Freesurfer a2009s	197	Area of S-circular-insula-sup (left hemisphere)	http://biobank.ndph.ox.ac.uk/ukb/field.cgi?id=27377
27378	T1 structural brain MRI > Freesurfer a2009s	197	Area of S-collat-transv-ant (left hemisphere)	http://biobank.ndph.ox.ac.uk/ukb/field.cgi?id=27378
27379	T1 structural brain MRI > Freesurfer a2009s	197	Area of S-collat-transv-post (left hemisphere)	http://biobank.ndph.ox.ac.uk/ukb/field.cgi?id=27379
27380	T1 structural brain MRI > Freesurfer a2009s	197	Area of S-front-inf (left hemisphere)	http://biobank.ndph.ox.ac.uk/ukb/field.cgi?id=27380
27381	T1 structural brain MRI > Freesurfer a2009s	197	Area of S-front-middle (left hemisphere)	http://biobank.ndph.ox.ac.uk/ukb/field.cgi?id=27381
27382	T1 structural brain MRI > Freesurfer a2009s	197	Area of S-front-sup (left hemisphere)	http://biobank.ndph.ox.ac.uk/ukb/field.cgi?id=27382
27383	T1 structural brain MRI > Freesurfer a2009s	197	Area of S-interm-prim-Jensen (left hemisphere)	http://biobank.ndph.ox.ac.uk/ukb/field.cgi?id=27383
27384	T1 structural brain MRI > Freesurfer a2009s	197	Area of S-intrapariet+P-trans (left hemisphere)	http://biobank.ndph.ox.ac.uk/ukb/field.cgi?id=27384
27385	T1 structural brain MRI > Freesurfer a2009s	197	Area of S-oc-middle+Lunatus (left hemisphere)	http://biobank.ndph.ox.ac.uk/ukb/field.cgi?id=27385
27386	T1 structural brain MRI > Freesurfer a2009s	197	Area of S-oc-sup+transversal (left hemisphere)	http://biobank.ndph.ox.ac.uk/ukb/field.cgi?id=27386
27387	T1 structural brain MRI > Freesurfer a2009s	197	Area of S-occipital-ant (left hemisphere)	http://biobank.ndph.ox.ac.uk/ukb/field.cgi?id=27387
27388	T1 structural brain MRI > Freesurfer a2009s	197	Area of S-oc-temp-lat (left hemisphere)	http://biobank.ndph.ox.ac.uk/ukb/field.cgi?id=27388
27389	T1 structural brain MRI > Freesurfer a2009s	197	Area of S-oc-temp-med+Lingual (left hemisphere)	http://biobank.ndph.ox.ac.uk/ukb/field.cgi?id=27389
27390	T1 structural brain MRI > Freesurfer a2009s	197	Area of S-orbital-lateral (left hemisphere)	http://biobank.ndph.ox.ac.uk/ukb/field.cgi?id=27390
27391	T1 structural brain MRI > Freesurfer a2009s	197	Area of S-orbital-med-olfact (left hemisphere)	http://biobank.ndph.ox.ac.uk/ukb/field.cgi?id=27391
27392	T1 structural brain MRI > Freesurfer a2009s	197	Area of S-orbital-H-Shaped (left hemisphere)	http://biobank.ndph.ox.ac.uk/ukb/field.cgi?id=27392
27393	T1 structural brain MRI > Freesurfer a2009s	197	Area of S-parieto-occipital (left hemisphere)	http://biobank.ndph.ox.ac.uk/ukb/field.cgi?id=27393
27394	T1 structural brain MRI > Freesurfer a2009s	197	Area of S-pericallosal (left hemisphere)	http://biobank.ndph.ox.ac.uk/ukb/field.cgi?id=27394
27395	T1 structural brain MRI > Freesurfer a2009s	197	Area of S-postcentral (left hemisphere)	http://biobank.ndph.ox.ac.uk/ukb/field.cgi?id=27395
27396	T1 structural brain MRI > Freesurfer a2009s	197	Area of S-precentral-inf-part (left hemisphere)	http://biobank.ndph.ox.ac.uk/ukb/field.cgi?id=27396
27397	T1 structural brain MRI > Freesurfer a2009s	197	Area of S-precentral-sup-part (left hemisphere)	http://biobank.ndph.ox.ac.uk/ukb/field.cgi?id=27397
27398	T1 structural brain MRI > Freesurfer a2009s	197	Area of S-suborbital (left hemisphere)	http://biobank.ndph.ox.ac.uk/ukb/field.cgi?id=27398
27399	T1 structural brain MRI > Freesurfer a2009s	197	Area of S-subparietal (left hemisphere)	http://biobank.ndph.ox.ac.uk/ukb/field.cgi?id=27399
27400	T1 structural brain MRI > Freesurfer a2009s	197	Area of S-temporal-inf (left hemisphere)	http://biobank.ndph.ox.ac.uk/ukb/field.cgi?id=27400
27401	T1 structural brain MRI > Freesurfer a2009s	197	Area of S-temporal-sup (left hemisphere)	http://biobank.ndph.ox.ac.uk/ukb/field.cgi?id=27401
27402	T1 structural brain MRI > Freesurfer a2009s	197	Area of S-temporal-transverse (left hemisphere)	http://biobank.ndph.ox.ac.uk/ukb/field.cgi?id=27402
27403	T1 structural brain MRI > Freesurfer a2009s	197	Mean thickness of G+S-frontomargin (left hemisphere)	http://biobank.ndph.ox.ac.uk/ukb/field.cgi?id=27403
27404	T1 structural brain MRI > Freesurfer a2009s	197	Mean thickness of G+S-occipital-inf (left hemisphere)	http://biobank.ndph.ox.ac.uk/ukb/field.cgi?id=27404
27405	T1 structural brain MRI > Freesurfer a2009s	197	Mean thickness of G+S-paracentral (left hemisphere)	http://biobank.ndph.ox.ac.uk/ukb/field.cgi?id=27405
27406	T1 structural brain MRI > Freesurfer a2009s	197	Mean thickness of G+S-subcentral (left hemisphere)	http://biobank.ndph.ox.ac.uk/ukb/field.cgi?id=27406
27407	T1 structural brain MRI > Freesurfer a2009s	197	Mean thickness of G+S-transv-frontopol (left hemisphere)	http://biobank.ndph.ox.ac.uk/ukb/field.cgi?id=27407
27408	T1 structural brain MRI > Freesurfer a2009s	197	Mean thickness of G+S-cingul-Ant (left hemisphere)	http://biobank.ndph.ox.ac.uk/ukb/field.cgi?id=27408
27409	T1 structural brain MRI > Freesurfer a2009s	197	Mean thickness of G+S-cingul-Mid-Ant (left hemisphere)	http://biobank.ndph.ox.ac.uk/ukb/field.cgi?id=27409
27410	T1 structural brain MRI > Freesurfer a2009s	197	Mean thickness of G+S-cingul-Mid-Post (left hemisphere)	http://biobank.ndph.ox.ac.uk/ukb/field.cgi?id=27410
27411	T1 structural brain MRI > Freesurfer a2009s	197	Mean thickness of G-cingul-Post-dorsal (left hemisphere)	http://biobank.ndph.ox.ac.uk/ukb/field.cgi?id=27411
27412	T1 structural brain MRI > Freesurfer a2009s	197	Mean thickness of G-cingul-Post-ventral (left hemisphere)	http://biobank.ndph.ox.ac.uk/ukb/field.cgi?id=27412
27413	T1 structural brain MRI > Freesurfer a2009s	197	Mean thickness of G-cuneus (left hemisphere)	http://biobank.ndph.ox.ac.uk/ukb/field.cgi?id=27413
27414	T1 structural brain MRI > Freesurfer a2009s	197	Mean thickness of G-front-inf-Opercular (left hemisphere)	http://biobank.ndph.ox.ac.uk/ukb/field.cgi?id=27414
27415	T1 structural brain MRI > Freesurfer a2009s	197	Mean thickness of G-front-inf-Orbital (left hemisphere)	http://biobank.ndph.ox.ac.uk/ukb/field.cgi?id=27415
27416	T1 structural brain MRI > Freesurfer a2009s	197	Mean thickness of G-front-inf-Triangul (left hemisphere)	http://biobank.ndph.ox.ac.uk/ukb/field.cgi?id=27416
27417	T1 structural brain MRI > Freesurfer a2009s	197	Mean thickness of G-front-middle (left hemisphere)	http://biobank.ndph.ox.ac.uk/ukb/field.cgi?id=27417
27418	T1 structural brain MRI > Freesurfer a2009s	197	Mean thickness of G-front-sup (left hemisphere)	http://biobank.ndph.ox.ac.uk/ukb/field.cgi?id=27418
27419	T1 structural brain MRI > Freesurfer a2009s	197	Mean thickness of G-Ins-lg+S-cent-ins (left hemisphere)	http://biobank.ndph.ox.ac.uk/ukb/field.cgi?id=27419
27420	T1 structural brain MRI > Freesurfer a2009s	197	Mean thickness of G-insular-short (left hemisphere)	http://biobank.ndph.ox.ac.uk/ukb/field.cgi?id=27420
27421	T1 structural brain MRI > Freesurfer a2009s	197	Mean thickness of G-occipital-middle (left hemisphere)	http://biobank.ndph.ox.ac.uk/ukb/field.cgi?id=27421
27422	T1 structural brain MRI > Freesurfer a2009s	197	Mean thickness of G-occipital-sup (left hemisphere)	http://biobank.ndph.ox.ac.uk/ukb/field.cgi?id=27422
27423	T1 structural brain MRI > Freesurfer a2009s	197	Mean thickness of G-oc-temp-lat-fusifor (left hemisphere)	http://biobank.ndph.ox.ac.uk/ukb/field.cgi?id=27423
27424	T1 structural brain MRI > Freesurfer a2009s	197	Mean thickness of G-oc-temp-med-Lingual (left hemisphere)	http://biobank.ndph.ox.ac.uk/ukb/field.cgi?id=27424
27425	T1 structural brain MRI > Freesurfer a2009s	197	Mean thickness of G-oc-temp-med-Parahip (left hemisphere)	http://biobank.ndph.ox.ac.uk/ukb/field.cgi?id=27425
27426	T1 structural brain MRI > Freesurfer a2009s	197	Mean thickness of G-orbital (left hemisphere)	http://biobank.ndph.ox.ac.uk/ukb/field.cgi?id=27426
27427	T1 structural brain MRI > Freesurfer a2009s	197	Mean thickness of G-pariet-inf-Angular (left hemisphere)	http://biobank.ndph.ox.ac.uk/ukb/field.cgi?id=27427
27428	T1 structural brain MRI > Freesurfer a2009s	197	Mean thickness of G-pariet-inf-Supramar (left hemisphere)	http://biobank.ndph.ox.ac.uk/ukb/field.cgi?id=27428
27429	T1 structural brain MRI > Freesurfer a2009s	197	Mean thickness of G-parietal-sup (left hemisphere)	http://biobank.ndph.ox.ac.uk/ukb/field.cgi?id=27429
27430	T1 structural brain MRI > Freesurfer a2009s	197	Mean thickness of G-postcentral (left hemisphere)	http://biobank.ndph.ox.ac.uk/ukb/field.cgi?id=27430
27431	T1 structural brain MRI > Freesurfer a2009s	197	Mean thickness of G-precentral (left hemisphere)	http://biobank.ndph.ox.ac.uk/ukb/field.cgi?id=27431
27432	T1 structural brain MRI > Freesurfer a2009s	197	Mean thickness of G-precuneus (left hemisphere)	http://biobank.ndph.ox.ac.uk/ukb/field.cgi?id=27432
27433	T1 structural brain MRI > Freesurfer a2009s	197	Mean thickness of G-rectus (left hemisphere)	http://biobank.ndph.ox.ac.uk/ukb/field.cgi?id=27433
27434	T1 structural brain MRI > Freesurfer a2009s	197	Mean thickness of G-subcallosal (left hemisphere)	http://biobank.ndph.ox.ac.uk/ukb/field.cgi?id=27434
27435	T1 structural brain MRI > Freesurfer a2009s	197	Mean thickness of G-temp-sup-G-T-transv (left hemisphere)	http://biobank.ndph.ox.ac.uk/ukb/field.cgi?id=27435
27436	T1 structural brain MRI > Freesurfer a2009s	197	Mean thickness of G-temp-sup-Lateral (left hemisphere)	http://biobank.ndph.ox.ac.uk/ukb/field.cgi?id=27436
27437	T1 structural brain MRI > Freesurfer a2009s	197	Mean thickness of G-temp-sup-Plan-polar (left hemisphere)	http://biobank.ndph.ox.ac.uk/ukb/field.cgi?id=27437
27438	T1 structural brain MRI > Freesurfer a2009s	197	Mean thickness of G-temp-sup-Plan-tempo (left hemisphere)	http://biobank.ndph.ox.ac.uk/ukb/field.cgi?id=27438
27439	T1 structural brain MRI > Freesurfer a2009s	197	Mean thickness of G-temporal-inf (left hemisphere)	http://biobank.ndph.ox.ac.uk/ukb/field.cgi?id=27439
27440	T1 structural brain MRI > Freesurfer a2009s	197	Mean thickness of G-temporal-middle (left hemisphere)	http://biobank.ndph.ox.ac.uk/ukb/field.cgi?id=27440
27441	T1 structural brain MRI > Freesurfer a2009s	197	Mean thickness of Lat-Fis-ant-Horizont (left hemisphere)	http://biobank.ndph.ox.ac.uk/ukb/field.cgi?id=27441
27442	T1 structural brain MRI > Freesurfer a2009s	197	Mean thickness of Lat-Fis-ant-Vertical (left hemisphere)	http://biobank.ndph.ox.ac.uk/ukb/field.cgi?id=27442
27443	T1 structural brain MRI > Freesurfer a2009s	197	Mean thickness of Lat-Fis-post (left hemisphere)	http://biobank.ndph.ox.ac.uk/ukb/field.cgi?id=27443
27444	T1 structural brain MRI > Freesurfer a2009s	197	Mean thickness of Pole-occipital (left hemisphere)	http://biobank.ndph.ox.ac.uk/ukb/field.cgi?id=27444
27445	T1 structural brain MRI > Freesurfer a2009s	197	Mean thickness of Pole-temporal (left hemisphere)	http://biobank.ndph.ox.ac.uk/ukb/field.cgi?id=27445
27446	T1 structural brain MRI > Freesurfer a2009s	197	Mean thickness of S-calcarine (left hemisphere)	http://biobank.ndph.ox.ac.uk/ukb/field.cgi?id=27446
27447	T1 structural brain MRI > Freesurfer a2009s	197	Mean thickness of S-central (left hemisphere)	http://biobank.ndph.ox.ac.uk/ukb/field.cgi?id=27447
27448	T1 structural brain MRI > Freesurfer a2009s	197	Mean thickness of S-cingul-Marginalis (left hemisphere)	http://biobank.ndph.ox.ac.uk/ukb/field.cgi?id=27448
27449	T1 structural brain MRI > Freesurfer a2009s	197	Mean thickness of S-circular-insula-ant (left hemisphere)	http://biobank.ndph.ox.ac.uk/ukb/field.cgi?id=27449
27450	T1 structural brain MRI > Freesurfer a2009s	197	Mean thickness of S-circular-insula-inf (left hemisphere)	http://biobank.ndph.ox.ac.uk/ukb/field.cgi?id=27450
27451	T1 structural brain MRI > Freesurfer a2009s	197	Mean thickness of S-circular-insula-sup (left hemisphere)	http://biobank.ndph.ox.ac.uk/ukb/field.cgi?id=27451
27452	T1 structural brain MRI > Freesurfer a2009s	197	Mean thickness of S-collat-transv-ant (left hemisphere)	http://biobank.ndph.ox.ac.uk/ukb/field.cgi?id=27452
27453	T1 structural brain MRI > Freesurfer a2009s	197	Mean thickness of S-collat-transv-post (left hemisphere)	http://biobank.ndph.ox.ac.uk/ukb/field.cgi?id=27453
27454	T1 structural brain MRI > Freesurfer a2009s	197	Mean thickness of S-front-inf (left hemisphere)	http://biobank.ndph.ox.ac.uk/ukb/field.cgi?id=27454
27455	T1 structural brain MRI > Freesurfer a2009s	197	Mean thickness of S-front-middle (left hemisphere)	http://biobank.ndph.ox.ac.uk/ukb/field.cgi?id=27455
27456	T1 structural brain MRI > Freesurfer a2009s	197	Mean thickness of S-front-sup (left hemisphere)	http://biobank.ndph.ox.ac.uk/ukb/field.cgi?id=27456
27457	T1 structural brain MRI > Freesurfer a2009s	197	Mean thickness of S-interm-prim-Jensen (left hemisphere)	http://biobank.ndph.ox.ac.uk/ukb/field.cgi?id=27457
27458	T1 structural brain MRI > Freesurfer a2009s	197	Mean thickness of S-intrapariet+P-trans (left hemisphere)	http://biobank.ndph.ox.ac.uk/ukb/field.cgi?id=27458
27459	T1 structural brain MRI > Freesurfer a2009s	197	Mean thickness of S-oc-middle+Lunatus (left hemisphere)	http://biobank.ndph.ox.ac.uk/ukb/field.cgi?id=27459
27460	T1 structural brain MRI > Freesurfer a2009s	197	Mean thickness of S-oc-sup+transversal (left hemisphere)	http://biobank.ndph.ox.ac.uk/ukb/field.cgi?id=27460
27461	T1 structural brain MRI > Freesurfer a2009s	197	Mean thickness of S-occipital-ant (left hemisphere)	http://biobank.ndph.ox.ac.uk/ukb/field.cgi?id=27461
27462	T1 structural brain MRI > Freesurfer a2009s	197	Mean thickness of S-oc-temp-lat (left hemisphere)	http://biobank.ndph.ox.ac.uk/ukb/field.cgi?id=27462
27463	T1 structural brain MRI > Freesurfer a2009s	197	Mean thickness of S-oc-temp-med+Lingual (left hemisphere)	http://biobank.ndph.ox.ac.uk/ukb/field.cgi?id=27463
27464	T1 structural brain MRI > Freesurfer a2009s	197	Mean thickness of S-orbital-lateral (left hemisphere)	http://biobank.ndph.ox.ac.uk/ukb/field.cgi?id=27464
27465	T1 structural brain MRI > Freesurfer a2009s	197	Mean thickness of S-orbital-med-olfact (left hemisphere)	http://biobank.ndph.ox.ac.uk/ukb/field.cgi?id=27465
27466	T1 structural brain MRI > Freesurfer a2009s	197	Mean thickness of S-orbital-H-Shaped (left hemisphere)	http://biobank.ndph.ox.ac.uk/ukb/field.cgi?id=27466
27467	T1 structural brain MRI > Freesurfer a2009s	197	Mean thickness of S-parieto-occipital (left hemisphere)	http://biobank.ndph.ox.ac.uk/ukb/field.cgi?id=27467
27468	T1 structural brain MRI > Freesurfer a2009s	197	Mean thickness of S-pericallosal (left hemisphere)	http://biobank.ndph.ox.ac.uk/ukb/field.cgi?id=27468
27469	T1 structural brain MRI > Freesurfer a2009s	197	Mean thickness of S-postcentral (left hemisphere)	http://biobank.ndph.ox.ac.uk/ukb/field.cgi?id=27469
27470	T1 structural brain MRI > Freesurfer a2009s	197	Mean thickness of S-precentral-inf-part (left hemisphere)	http://biobank.ndph.ox.ac.uk/ukb/field.cgi?id=27470
27471	T1 structural brain MRI > Freesurfer a2009s	197	Mean thickness of S-precentral-sup-part (left hemisphere)	http://biobank.ndph.ox.ac.uk/ukb/field.cgi?id=27471
27472	T1 structural brain MRI > Freesurfer a2009s	197	Mean thickness of S-suborbital (left hemisphere)	http://biobank.ndph.ox.ac.uk/ukb/field.cgi?id=27472
27473	T1 structural brain MRI > Freesurfer a2009s	197	Mean thickness of S-subparietal (left hemisphere)	http://biobank.ndph.ox.ac.uk/ukb/field.cgi?id=27473
27474	T1 structural brain MRI > Freesurfer a2009s	197	Mean thickness of S-temporal-inf (left hemisphere)	http://biobank.ndph.ox.ac.uk/ukb/field.cgi?id=27474
27475	T1 structural brain MRI > Freesurfer a2009s	197	Mean thickness of S-temporal-sup (left hemisphere)	http://biobank.ndph.ox.ac.uk/ukb/field.cgi?id=27475
27476	T1 structural brain MRI > Freesurfer a2009s	197	Mean thickness of S-temporal-transverse (left hemisphere)	http://biobank.ndph.ox.ac.uk/ukb/field.cgi?id=27476
27477	T1 structural brain MRI > Freesurfer a2009s	197	Volume of G+S-frontomargin (left hemisphere)	http://biobank.ndph.ox.ac.uk/ukb/field.cgi?id=27477
27478	T1 structural brain MRI > Freesurfer a2009s	197	Volume of G+S-occipital-inf (left hemisphere)	http://biobank.ndph.ox.ac.uk/ukb/field.cgi?id=27478
27479	T1 structural brain MRI > Freesurfer a2009s	197	Volume of G+S-paracentral (left hemisphere)	http://biobank.ndph.ox.ac.uk/ukb/field.cgi?id=27479
27480	T1 structural brain MRI > Freesurfer a2009s	197	Volume of G+S-subcentral (left hemisphere)	http://biobank.ndph.ox.ac.uk/ukb/field.cgi?id=27480
27481	T1 structural brain MRI > Freesurfer a2009s	197	Volume of G+S-transv-frontopol (left hemisphere)	http://biobank.ndph.ox.ac.uk/ukb/field.cgi?id=27481
27482	T1 structural brain MRI > Freesurfer a2009s	197	Volume of G+S-cingul-Ant (left hemisphere)	http://biobank.ndph.ox.ac.uk/ukb/field.cgi?id=27482
27483	T1 structural brain MRI > Freesurfer a2009s	197	Volume of G+S-cingul-Mid-Ant (left hemisphere)	http://biobank.ndph.ox.ac.uk/ukb/field.cgi?id=27483
27484	T1 structural brain MRI > Freesurfer a2009s	197	Volume of G+S-cingul-Mid-Post (left hemisphere)	http://biobank.ndph.ox.ac.uk/ukb/field.cgi?id=27484
27485	T1 structural brain MRI > Freesurfer a2009s	197	Volume of G-cingul-Post-dorsal (left hemisphere)	http://biobank.ndph.ox.ac.uk/ukb/field.cgi?id=27485
27486	T1 structural brain MRI > Freesurfer a2009s	197	Volume of G-cingul-Post-ventral (left hemisphere)	http://biobank.ndph.ox.ac.uk/ukb/field.cgi?id=27486
27487	T1 structural brain MRI > Freesurfer a2009s	197	Volume of G-cuneus (left hemisphere)	http://biobank.ndph.ox.ac.uk/ukb/field.cgi?id=27487
27488	T1 structural brain MRI > Freesurfer a2009s	197	Volume of G-front-inf-Opercular (left hemisphere)	http://biobank.ndph.ox.ac.uk/ukb/field.cgi?id=27488
27489	T1 structural brain MRI > Freesurfer a2009s	197	Volume of G-front-inf-Orbital (left hemisphere)	http://biobank.ndph.ox.ac.uk/ukb/field.cgi?id=27489
27490	T1 structural brain MRI > Freesurfer a2009s	197	Volume of G-front-inf-Triangul (left hemisphere)	http://biobank.ndph.ox.ac.uk/ukb/field.cgi?id=27490
27491	T1 structural brain MRI > Freesurfer a2009s	197	Volume of G-front-middle (left hemisphere)	http://biobank.ndph.ox.ac.uk/ukb/field.cgi?id=27491
27492	T1 structural brain MRI > Freesurfer a2009s	197	Volume of G-front-sup (left hemisphere)	http://biobank.ndph.ox.ac.uk/ukb/field.cgi?id=27492
27493	T1 structural brain MRI > Freesurfer a2009s	197	Volume of G-Ins-lg+S-cent-ins (left hemisphere)	http://biobank.ndph.ox.ac.uk/ukb/field.cgi?id=27493
27494	T1 structural brain MRI > Freesurfer a2009s	197	Volume of G-insular-short (left hemisphere)	http://biobank.ndph.ox.ac.uk/ukb/field.cgi?id=27494
27495	T1 structural brain MRI > Freesurfer a2009s	197	Volume of G-occipital-middle (left hemisphere)	http://biobank.ndph.ox.ac.uk/ukb/field.cgi?id=27495
27496	T1 structural brain MRI > Freesurfer a2009s	197	Volume of G-occipital-sup (left hemisphere)	http://biobank.ndph.ox.ac.uk/ukb/field.cgi?id=27496
27497	T1 structural brain MRI > Freesurfer a2009s	197	Volume of G-oc-temp-lat-fusifor (left hemisphere)	http://biobank.ndph.ox.ac.uk/ukb/field.cgi?id=27497
27498	T1 structural brain MRI > Freesurfer a2009s	197	Volume of G-oc-temp-med-Lingual (left hemisphere)	http://biobank.ndph.ox.ac.uk/ukb/field.cgi?id=27498
27499	T1 structural brain MRI > Freesurfer a2009s	197	Volume of G-oc-temp-med-Parahip (left hemisphere)	http://biobank.ndph.ox.ac.uk/ukb/field.cgi?id=27499
27500	T1 structural brain MRI > Freesurfer a2009s	197	Volume of G-orbital (left hemisphere)	http://biobank.ndph.ox.ac.uk/ukb/field.cgi?id=27500
27501	T1 structural brain MRI > Freesurfer a2009s	197	Volume of G-pariet-inf-Angular (left hemisphere)	http://biobank.ndph.ox.ac.uk/ukb/field.cgi?id=27501
27502	T1 structural brain MRI > Freesurfer a2009s	197	Volume of G-pariet-inf-Supramar (left hemisphere)	http://biobank.ndph.ox.ac.uk/ukb/field.cgi?id=27502
27503	T1 structural brain MRI > Freesurfer a2009s	197	Volume of G-parietal-sup (left hemisphere)	http://biobank.ndph.ox.ac.uk/ukb/field.cgi?id=27503
27504	T1 structural brain MRI > Freesurfer a2009s	197	Volume of G-postcentral (left hemisphere)	http://biobank.ndph.ox.ac.uk/ukb/field.cgi?id=27504
27505	T1 structural brain MRI > Freesurfer a2009s	197	Volume of G-precentral (left hemisphere)	http://biobank.ndph.ox.ac.uk/ukb/field.cgi?id=27505
27506	T1 structural brain MRI > Freesurfer a2009s	197	Volume of G-precuneus (left hemisphere)	http://biobank.ndph.ox.ac.uk/ukb/field.cgi?id=27506
27507	T1 structural brain MRI > Freesurfer a2009s	197	Volume of G-rectus (left hemisphere)	http://biobank.ndph.ox.ac.uk/ukb/field.cgi?id=27507
27508	T1 structural brain MRI > Freesurfer a2009s	197	Volume of G-subcallosal (left hemisphere)	http://biobank.ndph.ox.ac.uk/ukb/field.cgi?id=27508
27509	T1 structural brain MRI > Freesurfer a2009s	197	Volume of G-temp-sup-G-T-transv (left hemisphere)	http://biobank.ndph.ox.ac.uk/ukb/field.cgi?id=27509
27510	T1 structural brain MRI > Freesurfer a2009s	197	Volume of G-temp-sup-Lateral (left hemisphere)	http://biobank.ndph.ox.ac.uk/ukb/field.cgi?id=27510
27511	T1 structural brain MRI > Freesurfer a2009s	197	Volume of G-temp-sup-Plan-polar (left hemisphere)	http://biobank.ndph.ox.ac.uk/ukb/field.cgi?id=27511
27512	T1 structural brain MRI > Freesurfer a2009s	197	Volume of G-temp-sup-Plan-tempo (left hemisphere)	http://biobank.ndph.ox.ac.uk/ukb/field.cgi?id=27512
27513	T1 structural brain MRI > Freesurfer a2009s	197	Volume of G-temporal-inf (left hemisphere)	http://biobank.ndph.ox.ac.uk/ukb/field.cgi?id=27513
27514	T1 structural brain MRI > Freesurfer a2009s	197	Volume of G-temporal-middle (left hemisphere)	http://biobank.ndph.ox.ac.uk/ukb/field.cgi?id=27514
27515	T1 structural brain MRI > Freesurfer a2009s	197	Volume of Lat-Fis-ant-Horizont (left hemisphere)	http://biobank.ndph.ox.ac.uk/ukb/field.cgi?id=27515
27516	T1 structural brain MRI > Freesurfer a2009s	197	Volume of Lat-Fis-ant-Vertical (left hemisphere)	http://biobank.ndph.ox.ac.uk/ukb/field.cgi?id=27516
27517	T1 structural brain MRI > Freesurfer a2009s	197	Volume of Lat-Fis-post (left hemisphere)	http://biobank.ndph.ox.ac.uk/ukb/field.cgi?id=27517
27518	T1 structural brain MRI > Freesurfer a2009s	197	Volume of Pole-occipital (left hemisphere)	http://biobank.ndph.ox.ac.uk/ukb/field.cgi?id=27518
27519	T1 structural brain MRI > Freesurfer a2009s	197	Volume of Pole-temporal (left hemisphere)	http://biobank.ndph.ox.ac.uk/ukb/field.cgi?id=27519
27520	T1 structural brain MRI > Freesurfer a2009s	197	Volume of S-calcarine (left hemisphere)	http://biobank.ndph.ox.ac.uk/ukb/field.cgi?id=27520
27521	T1 structural brain MRI > Freesurfer a2009s	197	Volume of S-central (left hemisphere)	http://biobank.ndph.ox.ac.uk/ukb/field.cgi?id=27521
27522	T1 structural brain MRI > Freesurfer a2009s	197	Volume of S-cingul-Marginalis (left hemisphere)	http://biobank.ndph.ox.ac.uk/ukb/field.cgi?id=27522
27523	T1 structural brain MRI > Freesurfer a2009s	197	Volume of S-circular-insula-ant (left hemisphere)	http://biobank.ndph.ox.ac.uk/ukb/field.cgi?id=27523
27524	T1 structural brain MRI > Freesurfer a2009s	197	Volume of S-circular-insula-inf (left hemisphere)	http://biobank.ndph.ox.ac.uk/ukb/field.cgi?id=27524
27525	T1 structural brain MRI > Freesurfer a2009s	197	Volume of S-circular-insula-sup (left hemisphere)	http://biobank.ndph.ox.ac.uk/ukb/field.cgi?id=27525
27526	T1 structural brain MRI > Freesurfer a2009s	197	Volume of S-collat-transv-ant (left hemisphere)	http://biobank.ndph.ox.ac.uk/ukb/field.cgi?id=27526
27527	T1 structural brain MRI > Freesurfer a2009s	197	Volume of S-collat-transv-post (left hemisphere)	http://biobank.ndph.ox.ac.uk/ukb/field.cgi?id=27527
27528	T1 structural brain MRI > Freesurfer a2009s	197	Volume of S-front-inf (left hemisphere)	http://biobank.ndph.ox.ac.uk/ukb/field.cgi?id=27528
27529	T1 structural brain MRI > Freesurfer a2009s	197	Volume of S-front-middle (left hemisphere)	http://biobank.ndph.ox.ac.uk/ukb/field.cgi?id=27529
27530	T1 structural brain MRI > Freesurfer a2009s	197	Volume of S-front-sup (left hemisphere)	http://biobank.ndph.ox.ac.uk/ukb/field.cgi?id=27530
27531	T1 structural brain MRI > Freesurfer a2009s	197	Volume of S-interm-prim-Jensen (left hemisphere)	http://biobank.ndph.ox.ac.uk/ukb/field.cgi?id=27531
27532	T1 structural brain MRI > Freesurfer a2009s	197	Volume of S-intrapariet+P-trans (left hemisphere)	http://biobank.ndph.ox.ac.uk/ukb/field.cgi?id=27532
27533	T1 structural brain MRI > Freesurfer a2009s	197	Volume of S-oc-middle+Lunatus (left hemisphere)	http://biobank.ndph.ox.ac.uk/ukb/field.cgi?id=27533
27534	T1 structural brain MRI > Freesurfer a2009s	197	Volume of S-oc-sup+transversal (left hemisphere)	http://biobank.ndph.ox.ac.uk/ukb/field.cgi?id=27534
27535	T1 structural brain MRI > Freesurfer a2009s	197	Volume of S-occipital-ant (left hemisphere)	http://biobank.ndph.ox.ac.uk/ukb/field.cgi?id=27535
27536	T1 structural brain MRI > Freesurfer a2009s	197	Volume of S-oc-temp-lat (left hemisphere)	http://biobank.ndph.ox.ac.uk/ukb/field.cgi?id=27536
27537	T1 structural brain MRI > Freesurfer a2009s	197	Volume of S-oc-temp-med+Lingual (left hemisphere)	http://biobank.ndph.ox.ac.uk/ukb/field.cgi?id=27537
27538	T1 structural brain MRI > Freesurfer a2009s	197	Volume of S-orbital-lateral (left hemisphere)	http://biobank.ndph.ox.ac.uk/ukb/field.cgi?id=27538
27539	T1 structural brain MRI > Freesurfer a2009s	197	Volume of S-orbital-med-olfact (left hemisphere)	http://biobank.ndph.ox.ac.uk/ukb/field.cgi?id=27539
27540	T1 structural brain MRI > Freesurfer a2009s	197	Volume of S-orbital-H-Shaped (left hemisphere)	http://biobank.ndph.ox.ac.uk/ukb/field.cgi?id=27540
27541	T1 structural brain MRI > Freesurfer a2009s	197	Volume of S-parieto-occipital (left hemisphere)	http://biobank.ndph.ox.ac.uk/ukb/field.cgi?id=27541
27542	T1 structural brain MRI > Freesurfer a2009s	197	Volume of S-pericallosal (left hemisphere)	http://biobank.ndph.ox.ac.uk/ukb/field.cgi?id=27542
27543	T1 structural brain MRI > Freesurfer a2009s	197	Volume of S-postcentral (left hemisphere)	http://biobank.ndph.ox.ac.uk/ukb/field.cgi?id=27543
27544	T1 structural brain MRI > Freesurfer a2009s	197	Volume of S-precentral-inf-part (left hemisphere)	http://biobank.ndph.ox.ac.uk/ukb/field.cgi?id=27544
27545	T1 structural brain MRI > Freesurfer a2009s	197	Volume of S-precentral-sup-part (left hemisphere)	http://biobank.ndph.ox.ac.uk/ukb/field.cgi?id=27545
27546	T1 structural brain MRI > Freesurfer a2009s	197	Volume of S-suborbital (left hemisphere)	http://biobank.ndph.ox.ac.uk/ukb/field.cgi?id=27546
27547	T1 structural brain MRI > Freesurfer a2009s	197	Volume of S-subparietal (left hemisphere)	http://biobank.ndph.ox.ac.uk/ukb/field.cgi?id=27547
27548	T1 structural brain MRI > Freesurfer a2009s	197	Volume of S-temporal-inf (left hemisphere)	http://biobank.ndph.ox.ac.uk/ukb/field.cgi?id=27548
27549	T1 structural brain MRI > Freesurfer a2009s	197	Volume of S-temporal-sup (left hemisphere)	http://biobank.ndph.ox.ac.uk/ukb/field.cgi?id=27549
27550	T1 structural brain MRI > Freesurfer a2009s	197	Volume of S-temporal-transverse (left hemisphere)	http://biobank.ndph.ox.ac.uk/ukb/field.cgi?id=27550
27551	T1 structural brain MRI > Freesurfer a2009s	197	Area of G+S-frontomargin (right hemisphere)	http://biobank.ndph.ox.ac.uk/ukb/field.cgi?id=27551
27552	T1 structural brain MRI > Freesurfer a2009s	197	Area of G+S-occipital-inf (right hemisphere)	http://biobank.ndph.ox.ac.uk/ukb/field.cgi?id=27552
27553	T1 structural brain MRI > Freesurfer a2009s	197	Area of G+S-paracentral (right hemisphere)	http://biobank.ndph.ox.ac.uk/ukb/field.cgi?id=27553
27554	T1 structural brain MRI > Freesurfer a2009s	197	Area of G+S-subcentral (right hemisphere)	http://biobank.ndph.ox.ac.uk/ukb/field.cgi?id=27554
27555	T1 structural brain MRI > Freesurfer a2009s	197	Area of G+S-transv-frontopol (right hemisphere)	http://biobank.ndph.ox.ac.uk/ukb/field.cgi?id=27555
27556	T1 structural brain MRI > Freesurfer a2009s	197	Area of G+S-cingul-Ant (right hemisphere)	http://biobank.ndph.ox.ac.uk/ukb/field.cgi?id=27556
27557	T1 structural brain MRI > Freesurfer a2009s	197	Area of G+S-cingul-Mid-Ant (right hemisphere)	http://biobank.ndph.ox.ac.uk/ukb/field.cgi?id=27557
27558	T1 structural brain MRI > Freesurfer a2009s	197	Area of G+S-cingul-Mid-Post (right hemisphere)	http://biobank.ndph.ox.ac.uk/ukb/field.cgi?id=27558
27559	T1 structural brain MRI > Freesurfer a2009s	197	Area of G-cingul-Post-dorsal (right hemisphere)	http://biobank.ndph.ox.ac.uk/ukb/field.cgi?id=27559
27560	T1 structural brain MRI > Freesurfer a2009s	197	Area of G-cingul-Post-ventral (right hemisphere)	http://biobank.ndph.ox.ac.uk/ukb/field.cgi?id=27560
27561	T1 structural brain MRI > Freesurfer a2009s	197	Area of G-cuneus (right hemisphere)	http://biobank.ndph.ox.ac.uk/ukb/field.cgi?id=27561
27562	T1 structural brain MRI > Freesurfer a2009s	197	Area of G-front-inf-Opercular (right hemisphere)	http://biobank.ndph.ox.ac.uk/ukb/field.cgi?id=27562
27563	T1 structural brain MRI > Freesurfer a2009s	197	Area of G-front-inf-Orbital (right hemisphere)	http://biobank.ndph.ox.ac.uk/ukb/field.cgi?id=27563
27564	T1 structural brain MRI > Freesurfer a2009s	197	Area of G-front-inf-Triangul (right hemisphere)	http://biobank.ndph.ox.ac.uk/ukb/field.cgi?id=27564
27565	T1 structural brain MRI > Freesurfer a2009s	197	Area of G-front-middle (right hemisphere)	http://biobank.ndph.ox.ac.uk/ukb/field.cgi?id=27565
27566	T1 structural brain MRI > Freesurfer a2009s	197	Area of G-front-sup (right hemisphere)	http://biobank.ndph.ox.ac.uk/ukb/field.cgi?id=27566
27567	T1 structural brain MRI > Freesurfer a2009s	197	Area of G-Ins-lg+S-cent-ins (right hemisphere)	http://biobank.ndph.ox.ac.uk/ukb/field.cgi?id=27567
27568	T1 structural brain MRI > Freesurfer a2009s	197	Area of G-insular-short (right hemisphere)	http://biobank.ndph.ox.ac.uk/ukb/field.cgi?id=27568
27569	T1 structural brain MRI > Freesurfer a2009s	197	Area of G-occipital-middle (right hemisphere)	http://biobank.ndph.ox.ac.uk/ukb/field.cgi?id=27569
27570	T1 structural brain MRI > Freesurfer a2009s	197	Area of G-occipital-sup (right hemisphere)	http://biobank.ndph.ox.ac.uk/ukb/field.cgi?id=27570
27571	T1 structural brain MRI > Freesurfer a2009s	197	Area of G-oc-temp-lat-fusifor (right hemisphere)	http://biobank.ndph.ox.ac.uk/ukb/field.cgi?id=27571
27572	T1 structural brain MRI > Freesurfer a2009s	197	Area of G-oc-temp-med-Lingual (right hemisphere)	http://biobank.ndph.ox.ac.uk/ukb/field.cgi?id=27572
27573	T1 structural brain MRI > Freesurfer a2009s	197	Area of G-oc-temp-med-Parahip (right hemisphere)	http://biobank.ndph.ox.ac.uk/ukb/field.cgi?id=27573
27574	T1 structural brain MRI > Freesurfer a2009s	197	Area of G-orbital (right hemisphere)	http://biobank.ndph.ox.ac.uk/ukb/field.cgi?id=27574
27575	T1 structural brain MRI > Freesurfer a2009s	197	Area of G-pariet-inf-Angular (right hemisphere)	http://biobank.ndph.ox.ac.uk/ukb/field.cgi?id=27575
27576	T1 structural brain MRI > Freesurfer a2009s	197	Area of G-pariet-inf-Supramar (right hemisphere)	http://biobank.ndph.ox.ac.uk/ukb/field.cgi?id=27576
27577	T1 structural brain MRI > Freesurfer a2009s	197	Area of G-parietal-sup (right hemisphere)	http://biobank.ndph.ox.ac.uk/ukb/field.cgi?id=27577
27578	T1 structural brain MRI > Freesurfer a2009s	197	Area of G-postcentral (right hemisphere)	http://biobank.ndph.ox.ac.uk/ukb/field.cgi?id=27578
27579	T1 structural brain MRI > Freesurfer a2009s	197	Area of G-precentral (right hemisphere)	http://biobank.ndph.ox.ac.uk/ukb/field.cgi?id=27579
27580	T1 structural brain MRI > Freesurfer a2009s	197	Area of G-precuneus (right hemisphere)	http://biobank.ndph.ox.ac.uk/ukb/field.cgi?id=27580
27581	T1 structural brain MRI > Freesurfer a2009s	197	Area of G-rectus (right hemisphere)	http://biobank.ndph.ox.ac.uk/ukb/field.cgi?id=27581
27582	T1 structural brain MRI > Freesurfer a2009s	197	Area of G-subcallosal (right hemisphere)	http://biobank.ndph.ox.ac.uk/ukb/field.cgi?id=27582
27583	T1 structural brain MRI > Freesurfer a2009s	197	Area of G-temp-sup-G-T-transv (right hemisphere)	http://biobank.ndph.ox.ac.uk/ukb/field.cgi?id=27583
27584	T1 structural brain MRI > Freesurfer a2009s	197	Area of G-temp-sup-Lateral (right hemisphere)	http://biobank.ndph.ox.ac.uk/ukb/field.cgi?id=27584
27585	T1 structural brain MRI > Freesurfer a2009s	197	Area of G-temp-sup-Plan-polar (right hemisphere)	http://biobank.ndph.ox.ac.uk/ukb/field.cgi?id=27585
27586	T1 structural brain MRI > Freesurfer a2009s	197	Area of G-temp-sup-Plan-tempo (right hemisphere)	http://biobank.ndph.ox.ac.uk/ukb/field.cgi?id=27586
27587	T1 structural brain MRI > Freesurfer a2009s	197	Area of G-temporal-inf (right hemisphere)	http://biobank.ndph.ox.ac.uk/ukb/field.cgi?id=27587
27588	T1 structural brain MRI > Freesurfer a2009s	197	Area of G-temporal-middle (right hemisphere)	http://biobank.ndph.ox.ac.uk/ukb/field.cgi?id=27588
27589	T1 structural brain MRI > Freesurfer a2009s	197	Area of Lat-Fis-ant-Horizont (right hemisphere)	http://biobank.ndph.ox.ac.uk/ukb/field.cgi?id=27589
27590	T1 structural brain MRI > Freesurfer a2009s	197	Area of Lat-Fis-ant-Vertical (right hemisphere)	http://biobank.ndph.ox.ac.uk/ukb/field.cgi?id=27590
27591	T1 structural brain MRI > Freesurfer a2009s	197	Area of Lat-Fis-post (right hemisphere)	http://biobank.ndph.ox.ac.uk/ukb/field.cgi?id=27591
27592	T1 structural brain MRI > Freesurfer a2009s	197	Area of Pole-occipital (right hemisphere)	http://biobank.ndph.ox.ac.uk/ukb/field.cgi?id=27592
27593	T1 structural brain MRI > Freesurfer a2009s	197	Area of Pole-temporal (right hemisphere)	http://biobank.ndph.ox.ac.uk/ukb/field.cgi?id=27593
27594	T1 structural brain MRI > Freesurfer a2009s	197	Area of S-calcarine (right hemisphere)	http://biobank.ndph.ox.ac.uk/ukb/field.cgi?id=27594
27595	T1 structural brain MRI > Freesurfer a2009s	197	Area of S-central (right hemisphere)	http://biobank.ndph.ox.ac.uk/ukb/field.cgi?id=27595
27596	T1 structural brain MRI > Freesurfer a2009s	197	Area of S-cingul-Marginalis (right hemisphere)	http://biobank.ndph.ox.ac.uk/ukb/field.cgi?id=27596
27597	T1 structural brain MRI > Freesurfer a2009s	197	Area of S-circular-insula-ant (right hemisphere)	http://biobank.ndph.ox.ac.uk/ukb/field.cgi?id=27597
27598	T1 structural brain MRI > Freesurfer a2009s	197	Area of S-circular-insula-inf (right hemisphere)	http://biobank.ndph.ox.ac.uk/ukb/field.cgi?id=27598
27599	T1 structural brain MRI > Freesurfer a2009s	197	Area of S-circular-insula-sup (right hemisphere)	http://biobank.ndph.ox.ac.uk/ukb/field.cgi?id=27599
27600	T1 structural brain MRI > Freesurfer a2009s	197	Area of S-collat-transv-ant (right hemisphere)	http://biobank.ndph.ox.ac.uk/ukb/field.cgi?id=27600
27601	T1 structural brain MRI > Freesurfer a2009s	197	Area of S-collat-transv-post (right hemisphere)	http://biobank.ndph.ox.ac.uk/ukb/field.cgi?id=27601
27602	T1 structural brain MRI > Freesurfer a2009s	197	Area of S-front-inf (right hemisphere)	http://biobank.ndph.ox.ac.uk/ukb/field.cgi?id=27602
27603	T1 structural brain MRI > Freesurfer a2009s	197	Area of S-front-middle (right hemisphere)	http://biobank.ndph.ox.ac.uk/ukb/field.cgi?id=27603
27604	T1 structural brain MRI > Freesurfer a2009s	197	Area of S-front-sup (right hemisphere)	http://biobank.ndph.ox.ac.uk/ukb/field.cgi?id=27604
27605	T1 structural brain MRI > Freesurfer a2009s	197	Area of S-interm-prim-Jensen (right hemisphere)	http://biobank.ndph.ox.ac.uk/ukb/field.cgi?id=27605
27606	T1 structural brain MRI > Freesurfer a2009s	197	Area of S-intrapariet+P-trans (right hemisphere)	http://biobank.ndph.ox.ac.uk/ukb/field.cgi?id=27606
27607	T1 structural brain MRI > Freesurfer a2009s	197	Area of S-oc-middle+Lunatus (right hemisphere)	http://biobank.ndph.ox.ac.uk/ukb/field.cgi?id=27607
27608	T1 structural brain MRI > Freesurfer a2009s	197	Area of S-oc-sup+transversal (right hemisphere)	http://biobank.ndph.ox.ac.uk/ukb/field.cgi?id=27608
27609	T1 structural brain MRI > Freesurfer a2009s	197	Area of S-occipital-ant (right hemisphere)	http://biobank.ndph.ox.ac.uk/ukb/field.cgi?id=27609
27610	T1 structural brain MRI > Freesurfer a2009s	197	Area of S-oc-temp-lat (right hemisphere)	http://biobank.ndph.ox.ac.uk/ukb/field.cgi?id=27610
27611	T1 structural brain MRI > Freesurfer a2009s	197	Area of S-oc-temp-med+Lingual (right hemisphere)	http://biobank.ndph.ox.ac.uk/ukb/field.cgi?id=27611
27612	T1 structural brain MRI > Freesurfer a2009s	197	Area of S-orbital-lateral (right hemisphere)	http://biobank.ndph.ox.ac.uk/ukb/field.cgi?id=27612
27613	T1 structural brain MRI > Freesurfer a2009s	197	Area of S-orbital-med-olfact (right hemisphere)	http://biobank.ndph.ox.ac.uk/ukb/field.cgi?id=27613
27614	T1 structural brain MRI > Freesurfer a2009s	197	Area of S-orbital-H-Shaped (right hemisphere)	http://biobank.ndph.ox.ac.uk/ukb/field.cgi?id=27614
27615	T1 structural brain MRI > Freesurfer a2009s	197	Area of S-parieto-occipital (right hemisphere)	http://biobank.ndph.ox.ac.uk/ukb/field.cgi?id=27615
27616	T1 structural brain MRI > Freesurfer a2009s	197	Area of S-pericallosal (right hemisphere)	http://biobank.ndph.ox.ac.uk/ukb/field.cgi?id=27616
27617	T1 structural brain MRI > Freesurfer a2009s	197	Area of S-postcentral (right hemisphere)	http://biobank.ndph.ox.ac.uk/ukb/field.cgi?id=27617
27618	T1 structural brain MRI > Freesurfer a2009s	197	Area of S-precentral-inf-part (right hemisphere)	http://biobank.ndph.ox.ac.uk/ukb/field.cgi?id=27618
27619	T1 structural brain MRI > Freesurfer a2009s	197	Area of S-precentral-sup-part (right hemisphere)	http://biobank.ndph.ox.ac.uk/ukb/field.cgi?id=27619
27620	T1 structural brain MRI > Freesurfer a2009s	197	Area of S-suborbital (right hemisphere)	http://biobank.ndph.ox.ac.uk/ukb/field.cgi?id=27620
27621	T1 structural brain MRI > Freesurfer a2009s	197	Area of S-subparietal (right hemisphere)	http://biobank.ndph.ox.ac.uk/ukb/field.cgi?id=27621
27622	T1 structural brain MRI > Freesurfer a2009s	197	Area of S-temporal-inf (right hemisphere)	http://biobank.ndph.ox.ac.uk/ukb/field.cgi?id=27622
27623	T1 structural brain MRI > Freesurfer a2009s	197	Area of S-temporal-sup (right hemisphere)	http://biobank.ndph.ox.ac.uk/ukb/field.cgi?id=27623
27624	T1 structural brain MRI > Freesurfer a2009s	197	Area of S-temporal-transverse (right hemisphere)	http://biobank.ndph.ox.ac.uk/ukb/field.cgi?id=27624
27625	T1 structural brain MRI > Freesurfer a2009s	197	Mean thickness of G+S-frontomargin (right hemisphere)	http://biobank.ndph.ox.ac.uk/ukb/field.cgi?id=27625
27626	T1 structural brain MRI > Freesurfer a2009s	197	Mean thickness of G+S-occipital-inf (right hemisphere)	http://biobank.ndph.ox.ac.uk/ukb/field.cgi?id=27626
27627	T1 structural brain MRI > Freesurfer a2009s	197	Mean thickness of G+S-paracentral (right hemisphere)	http://biobank.ndph.ox.ac.uk/ukb/field.cgi?id=27627
27628	T1 structural brain MRI > Freesurfer a2009s	197	Mean thickness of G+S-subcentral (right hemisphere)	http://biobank.ndph.ox.ac.uk/ukb/field.cgi?id=27628
27629	T1 structural brain MRI > Freesurfer a2009s	197	Mean thickness of G+S-transv-frontopol (right hemisphere)	http://biobank.ndph.ox.ac.uk/ukb/field.cgi?id=27629
27630	T1 structural brain MRI > Freesurfer a2009s	197	Mean thickness of G+S-cingul-Ant (right hemisphere)	http://biobank.ndph.ox.ac.uk/ukb/field.cgi?id=27630
27631	T1 structural brain MRI > Freesurfer a2009s	197	Mean thickness of G+S-cingul-Mid-Ant (right hemisphere)	http://biobank.ndph.ox.ac.uk/ukb/field.cgi?id=27631
27632	T1 structural brain MRI > Freesurfer a2009s	197	Mean thickness of G+S-cingul-Mid-Post (right hemisphere)	http://biobank.ndph.ox.ac.uk/ukb/field.cgi?id=27632
27633	T1 structural brain MRI > Freesurfer a2009s	197	Mean thickness of G-cingul-Post-dorsal (right hemisphere)	http://biobank.ndph.ox.ac.uk/ukb/field.cgi?id=27633
27634	T1 structural brain MRI > Freesurfer a2009s	197	Mean thickness of G-cingul-Post-ventral (right hemisphere)	http://biobank.ndph.ox.ac.uk/ukb/field.cgi?id=27634
27635	T1 structural brain MRI > Freesurfer a2009s	197	Mean thickness of G-cuneus (right hemisphere)	http://biobank.ndph.ox.ac.uk/ukb/field.cgi?id=27635
27636	T1 structural brain MRI > Freesurfer a2009s	197	Mean thickness of G-front-inf-Opercular (right hemisphere)	http://biobank.ndph.ox.ac.uk/ukb/field.cgi?id=27636
27637	T1 structural brain MRI > Freesurfer a2009s	197	Mean thickness of G-front-inf-Orbital (right hemisphere)	http://biobank.ndph.ox.ac.uk/ukb/field.cgi?id=27637
27638	T1 structural brain MRI > Freesurfer a2009s	197	Mean thickness of G-front-inf-Triangul (right hemisphere)	http://biobank.ndph.ox.ac.uk/ukb/field.cgi?id=27638
27639	T1 structural brain MRI > Freesurfer a2009s	197	Mean thickness of G-front-middle (right hemisphere)	http://biobank.ndph.ox.ac.uk/ukb/field.cgi?id=27639
27640	T1 structural brain MRI > Freesurfer a2009s	197	Mean thickness of G-front-sup (right hemisphere)	http://biobank.ndph.ox.ac.uk/ukb/field.cgi?id=27640
27641	T1 structural brain MRI > Freesurfer a2009s	197	Mean thickness of G-Ins-lg+S-cent-ins (right hemisphere)	http://biobank.ndph.ox.ac.uk/ukb/field.cgi?id=27641
27642	T1 structural brain MRI > Freesurfer a2009s	197	Mean thickness of G-insular-short (right hemisphere)	http://biobank.ndph.ox.ac.uk/ukb/field.cgi?id=27642
27643	T1 structural brain MRI > Freesurfer a2009s	197	Mean thickness of G-occipital-middle (right hemisphere)	http://biobank.ndph.ox.ac.uk/ukb/field.cgi?id=27643
27644	T1 structural brain MRI > Freesurfer a2009s	197	Mean thickness of G-occipital-sup (right hemisphere)	http://biobank.ndph.ox.ac.uk/ukb/field.cgi?id=27644
27645	T1 structural brain MRI > Freesurfer a2009s	197	Mean thickness of G-oc-temp-lat-fusifor (right hemisphere)	http://biobank.ndph.ox.ac.uk/ukb/field.cgi?id=27645
[truncated: 127 more rows]

## Sheet: SD3 - Associations
SD3. Genome-wide significant brain region specific loci (replicated p<0.05)
Variant_ID	rsID	CHR	POS (hg38)	A0	A1	A1 Freq	Gene	Conseqeunce	Brain sulcus (short name)	Brain sulcus (full name)	Broad brain region	Shape parameter	side	Locus ID	BETA_dis	SE_dis	LOGP_dis	BETA_rep	SE_rep	LOGP_rep
					(effect)
1:47974123:C:T:imp	rs61784835	1	47508451	C	T	0.357684	-	intergenic_variant	S.C	Central sulcus	Central sulcus	width	right	42	-0.0561282	0.00790701	11.8993	-0.0329254	0.0110466	2.54106
1:47974123:C:T:imp	rs61784835	1	47508451	C	T	0.357684	-	intergenic_variant	S.C	Central sulcus	Central sulcus	width	left	42	-0.0547511	0.00789091	11.402	-0.0341589	0.0110721	2.69151
1:47974123:C:T:imp	rs61784835	1	47508451	C	T	0.357684	-	intergenic_variant	S.F.sup	Superior frontal sulcus	Frontal lobe	width	right	42	-0.0525502	0.00814437	9.95804	-0.0397711	0.0113168	3.35572
1:47974123:C:T:imp	rs61784835	1	47508451	C	T	0.35797	-	intergenic_variant	S.Rh	Rhinal sulcus	Temporal lobe	width	left	42	-0.0558603	0.00887572	9.50841	-0.0503443	0.0124572	4.2746
1:47974123:C:T:imp	rs61784835	1	47508451	C	T	0.357662	-	intergenic_variant	S.Pe.C.inter	Intermediate precentral sulcus	Frontal lobe	width	right	42	-0.0510299	0.00815468	9.40831	-0.0457053	0.0113464	4.25021
1:47974123:C:T:imp	rs61784835	1	47508451	C	T	0.357684	-	intergenic_variant	S.F.sup	Superior frontal sulcus	Frontal lobe	width	left	42	-0.0496615	0.00813529	8.98651	-0.0337197	0.0113285	2.53533
1:47974123:C:T:imp	rs61784835	1	47508451	C	T	0.357697	-	intergenic_variant	F.Coll	Collateral fissure	Temporal lobe	surfacearea	left	42	0.0506142	0.00847057	8.6389	0.0278906	0.0118346	1.73428
1:47980916:T:G:imp	rs6658111	1	47515244	T	G	0.365281	-	intergenic_variant	F.Coll	Collateral fissure	Temporal lobe	width	right	42	-0.0638625	0.00795411	15.0071	-0.0259337	0.0110557	1.72148
1:47980916:T:G:imp	rs6658111	1	47515244	T	G	0.365113	-	intergenic_variant	S.Rh	Rhinal sulcus	Temporal lobe	width	right	42	-0.0699285	0.00901319	14.0657	-0.0573754	0.0125838	5.28998
1:47980916:T:G:imp	rs6658111	1	47515244	T	G	0.364856	-	intergenic_variant	F.C.L.r.asc	Ascending ramus of the lateral fissure	Lateral fissures	width	left	42	-0.0600385	0.0083393	12.2186	-0.047785	0.0116302	4.40021
1:47980916:T:G:imp	rs6658111	1	47515244	T	G	0.365293	-	intergenic_variant	F.C.L.r.asc	Ascending ramus of the lateral fissure	Lateral fissures	width	right	42	-0.0549345	0.00838465	10.2453	-0.0447133	0.0116226	3.92255
1:47980916:T:G:imp	rs6658111	1	47515244	T	G	0.365273	-	intergenic_variant	INSULA	Insula	Lateral fissures	width	left	42	-0.047877	0.00731407	10.2281	-0.0248035	0.010212	1.81969
1:47980916:T:G:imp	rs6658111	1	47515244	T	G	0.365263	-	intergenic_variant	F.C.L.p	Posterior lateral fissure	Lateral fissures	width	left	42	-0.0447716	0.00710825	9.52222	-0.0384259	0.00979681	4.05695
1:47980916:T:G:imp	rs6658111	1	47515244	T	G	0.365237	-	intergenic_variant	F.I.P.Po.C.inf	Superior postcentral intraparietal superior sulcus	Parietal lobe	width	right	42	-0.0480002	0.00791438	8.87939	-0.0245261	0.0109061	1.61044
1:47980916:T:G:imp	rs6658111	1	47515244	T	G	0.365273	-	intergenic_variant	F.C.L.p	Posterior lateral fissure	Lateral fissures	width	right	42	-0.0421523	0.00711909	8.49492	-0.0326037	0.00989451	3.00711
1:47980916:T:G:imp	rs6658111	1	47515244	T	G	0.3653	-	intergenic_variant	F.Coll	Collateral fissure	Temporal lobe	meandepth	left	42	0.0519313	0.00877164	8.49318	0.0361438	0.0122176	2.5096
1:47980916:T:G:imp	rs6658111	1	47515244	T	G	0.365286	-	intergenic_variant	F.I.P	Intraparietal sulcus	Parietal lobe	meandepth	right	42	-0.0514548	0.00887813	8.16719	-0.0341154	0.0124517	2.21131
1:47980916:T:G:imp	rs6658111	1	47515244	T	G	0.365196	-	intergenic_variant	F.C.L.a	Anterior lateral fissure	Lateral fissures	width	left	42	-0.0489651	0.00872753	7.69501	-0.0373634	0.0122886	2.62676
1:47980916:T:G:imp	rs6658111	1	47515244	T	G	0.3653	-	intergenic_variant	F.Coll	Collateral fissure	Temporal lobe	width	left	42	-0.0436527	0.00786286	7.5485	-0.0263562	0.0109296	1.7989
1:47980916:T:G:imp	rs6658111	1	47515244	T	G	0.365273	-	intergenic_variant	INSULA	Insula	Lateral fissures	width	right	42	-0.0396948	0.00724659	7.3657	-0.0240194	0.00999471	1.7891
1:56169575:C:T:imp	rs75467557	1	55703902	C	T	0.0317981	AL603840.1	intron_variant,non_coding_transcript_variant	S.Po.C.sup	Superior postcentral sulcus	Parietal lobe	width	left	191	-0.145975	0.0237719	9.08524	-0.102318	0.0344721	2.52345
1:155046402:G:T:imp	rs72702268	1	155073926	G	T	0.022932	AL691442.1	intron_variant	S.T.s	Superior temporal sulcus	Temporal lobe	width	right	92	0.131379	0.0236008	7.58575	0.0858331	0.0335694	1.97628
1:155202934:T:C	rs35154152	1	155202934	T	C	0.106821	THBS3	missense_variant	S.F.marginal	Marginal frontal sulcus	Frontal lobe	width	left	92	0.0985187	0.0135543	12.4393	0.0603949	0.0187409	2.89613
1:180936558:C:T	rs3795503	1	180936558	C	T	0.314248	KIAA1614	synonymous_variant	F.C.L.p	Posterior lateral fissure	Lateral fissures	width	right	116	-0.0510441	0.00738256	11.3273	-0.0275329	0.0101152	2.18773
1:180936558:C:T	rs3795503	1	180936558	C	T	0.314274	KIAA1614	synonymous_variant	F.C.M.post	Calloso-marginal posterior fissure	Frontal lobe	width	left	116	0.0480269	0.00868543	7.49353	0.0325505	0.0120053	2.17386
1:180952294:C:T:imp	rs57113693	1	180983158	C	T	0.599661	STX6	intron_variant	F.Cal.ant..Sc.Cal	Calcarine fissure	Calcarine & Occipital lobe	width	right	116	-0.0425451	0.00730345	8.24415	-0.038189	0.0100329	3.85072
1:180952295:A:G:imp	rs59145927	1	180983159	A	G	0.599638	STX6	intron_variant	F.Cal.ant..Sc.Cal	Calcarine fissure	Calcarine & Occipital lobe	width	left	116	-0.0406986	0.0073971	7.4253	-0.0225566	0.0102859	1.54806
1:215139887:A:T:imp	rs1452628	1	214966544	A	T	0.379022	AC099563.2	intron_variant,non_coding_transcript_variant	F.C.M.post	Calloso-marginal posterior fissure	Frontal lobe	width	right	2	-0.133582	0.00827317	57.9196	-0.123474	0.0114641	26.324
1:215139887:A:T:imp	rs1452628	1	214966544	A	T	0.378972	AC099563.2	intron_variant,non_coding_transcript_variant	F.C.M.post	Calloso-marginal posterior fissure	Frontal lobe	width	left	2	-0.126074	0.00830842	51.2805	-0.12567	0.0115618	26.7924
1:215139887:A:T:imp	rs1452628	1	214966544	A	T	0.378875	AC099563.2	intron_variant,non_coding_transcript_variant	S.Pa.int	Internal parietal sulcus	Calcarine & Occipital lobe	width	left	2	-0.0940199	0.00867657	26.634	-0.0940553	0.0121058	14.1033
1:215139887:A:T:imp	rs1452628	1	214966544	A	T	0.379022	AC099563.2	intron_variant,non_coding_transcript_variant	S.C	Central sulcus	Central sulcus	width	right	2	-0.078118	0.00783025	22.7138	-0.0564924	0.0108386	6.72898
1:215139887:A:T:imp	rs1452628	1	214966544	A	T	0.379018	AC099563.2	intron_variant,non_coding_transcript_variant	F.I.P	Intraparietal sulcus	Parietal lobe	width	right	2	-0.0726809	0.0077065	20.3918	-0.054411	0.0105778	6.57004
1:215139887:A:T:imp	rs1452628	1	214966544	A	T	0.37922	AC099563.2	intron_variant,non_coding_transcript_variant	S.Pa.int	Internal parietal sulcus	Calcarine & Occipital lobe	width	right	2	-0.077186	0.00867066	18.2608	-0.0738885	0.0120031	9.12663
1:215139887:A:T:imp	rs1452628	1	214966544	A	T	0.378977	AC099563.2	intron_variant,non_coding_transcript_variant	S.s.P	Sub-parietal sulcus	Parietal lobe	width	left	2	-0.0717521	0.00808127	18.1702	-0.0793699	0.0112599	11.7439
1:215139887:A:T:imp	rs1452628	1	214966544	A	T	0.379005	AC099563.2	intron_variant,non_coding_transcript_variant	F.P.O	Parieto-occipital fissure	Calcarine & Occipital lobe	width	right	2	-0.0670678	0.00779262	17.1234	-0.0544868	0.0107775	6.36757
1:215139887:A:T:imp	rs1452628	1	214966544	A	T	0.379195	AC099563.2	intron_variant,non_coding_transcript_variant	S.p.C	Paracentral sulcus	Frontal lobe	width	left	2	-0.0734542	0.00908068	15.2209	-0.0573384	0.0126072	5.26649
1:215139887:A:T:imp	rs1452628	1	214966544	A	T	0.379022	AC099563.2	intron_variant,non_coding_transcript_variant	F.I.P	Intraparietal sulcus	Parietal lobe	width	left	2	-0.0622354	0.0077533	15.0003	-0.0570144	0.0107182	6.9825
1:215139887:A:T:imp	rs1452628	1	214966544	A	T	0.379022	AC099563.2	intron_variant,non_coding_transcript_variant	S.C	Central sulcus	Central sulcus	width	left	2	-0.0615501	0.0078143	14.4731	-0.0734302	0.0108636	10.858
1:215139887:A:T:imp	rs1452628	1	214966544	A	T	0.378936	AC099563.2	intron_variant,non_coding_transcript_variant	S.F.inf	Inferior frontal sulcus	Frontal lobe	width	left	2	-0.0630065	0.00800866	14.4408	-0.0649115	0.0111443	8.24237
1:215139887:A:T:imp	rs1452628	1	214966544	A	T	0.379022	AC099563.2	intron_variant,non_coding_transcript_variant	S.F.int	Internal frontal sulcus	Frontal lobe	width	left	2	-0.0628178	0.00840486	13.109	-0.0780344	0.0117697	10.4744
1:215139887:A:T:imp	rs1452628	1	214966544	A	T	0.378994	AC099563.2	intron_variant,non_coding_transcript_variant	F.Cal.ant..Sc.Cal	Calcarine fissure	Calcarine & Occipital lobe	width	right	2	-0.0551695	0.00738319	13.1035	-0.0447625	0.0101269	5.006
1:215139887:A:T:imp	rs1452628	1	214966544	A	T	0.378884	AC099563.2	intron_variant,non_coding_transcript_variant	S.s.P	Sub-parietal sulcus	Parietal lobe	width	right	2	-0.0593219	0.00809267	12.6391	-0.0617163	0.0112207	7.42106
1:215139887:A:T:imp	rs1452628	1	214966544	A	T	0.379013	AC099563.2	intron_variant,non_coding_transcript_variant	S.F.int	Internal frontal sulcus	Frontal lobe	width	right	2	-0.0604792	0.0084747	12.0187	-0.0643898	0.0116638	7.47097
1:215139887:A:T:imp	rs1452628	1	214966544	A	T	0.379037	AC099563.2	intron_variant,non_coding_transcript_variant	F.Cal.ant..Sc.Cal	Calcarine fissure	Calcarine & Occipital lobe	width	left	2	-0.0517785	0.00747914	11.3546	-0.0445018	0.0103825	4.74057
1:215139887:A:T:imp	rs1452628	1	214966544	A	T	0.378953	AC099563.2	intron_variant,non_coding_transcript_variant	F.P.O	Parieto-occipital fissure	Calcarine & Occipital lobe	width	left	2	-0.0545132	0.00788446	11.3269	-0.0522926	0.0109272	5.76825
1:215139887:A:T:imp	rs1452628	1	214966544	A	T	0.379018	AC099563.2	intron_variant,non_coding_transcript_variant	S.F.inter	Intermediate frontal sulcus	Frontal lobe	width	left	2	-0.0553837	0.00805865	11.2003	-0.0597115	0.0112307	6.97633
1:215139887:A:T:imp	rs1452628	1	214966544	A	T	0.3789	AC099563.2	intron_variant,non_coding_transcript_variant	S.F.inf	Inferior frontal sulcus	Frontal lobe	width	right	2	-0.0552774	0.00817478	10.866	-0.0588267	0.0112143	6.8077
1:215139887:A:T:imp	rs1452628	1	214966544	A	T	0.378989	AC099563.2	intron_variant,non_coding_transcript_variant	S.p.C	Paracentral sulcus	Frontal lobe	width	right	2	-0.0622205	0.00940692	10.428	-0.0697128	0.0130413	7.045
1:215139887:A:T:imp	rs1452628	1	214966544	A	T	0.379022	AC099563.2	intron_variant,non_coding_transcript_variant	S.T.s	Superior temporal sulcus	Temporal lobe	width	right	2	-0.0459979	0.0071814	9.82323	-0.0537032	0.00987846	7.26465
1:215139887:A:T:imp	rs1452628	1	214966544	A	T	0.379022	AC099563.2	intron_variant,non_coding_transcript_variant	S.F.sup	Superior frontal sulcus	Frontal lobe	width	right	2	-0.0514761	0.00806531	9.75866	-0.0543464	0.0111036	6.00627
1:215139887:A:T:imp	rs1452628	1	214966544	A	T	0.379022	AC099563.2	intron_variant,non_coding_transcript_variant	S.F.sup	Superior frontal sulcus	Frontal lobe	width	left	2	-0.04949	0.00805632	9.09167	-0.0626217	0.0111151	7.75415
1:215139887:A:T:imp	rs1452628	1	214966544	A	T	0.379759	AC099563.2	intron_variant,non_coding_transcript_variant	S.Pe.C.marginal	Marginal precentral sulcus	Frontal lobe	width	right	2	-0.0519194	0.00897761	8.13496	-0.0440592	0.0125245	3.36142
1:215139887:A:T:imp	rs1452628	1	214966544	A	T	0.378704	AC099563.2	intron_variant,non_coding_transcript_variant	S.Pe.C.inter	Intermediate precentral sulcus	Frontal lobe	width	left	2	-0.0449639	0.00816462	7.43811	-0.0452895	0.0113257	4.19616
1:215139887:A:T:imp	rs1452628	1	214966544	A	T	0.379642	AC099563.2	intron_variant,non_coding_transcript_variant	S.T.s.ter.asc.ant	Anterior terminal ascending branch of the superior temporal sulcus	Temporal lobe	width	left	2	-0.0444034	0.00808741	7.39692	-0.0362859	0.0112233	2.91202
1:215139887:A:T:imp	rs1452628	1	214966544	A	T	0.379035	AC099563.2	intron_variant,non_coding_transcript_variant	S.Pe.C.inter	Intermediate precentral sulcus	Frontal lobe	width	right	2	-0.0441228	0.00807568	7.33125	-0.0441525	0.0111341	4.13526
1:215152832:T:A:imp	rs76641944	1	214979489	T	A	0.0713689	AC099563.2	intron_variant,non_coding_transcript_variant	F.I.P.Po.C.inf	Superior postcentral intraparietal superior sulcus	Parietal lobe	width	right	2	-0.0882319	0.0146666	8.74731	-0.0451592	0.0196855	1.66177
1:215152832:T:A:imp	rs76641944	1	214979489	T	A	0.0713445	AC099563.2	intron_variant,non_coding_transcript_variant	S.T.s.ter.asc.post	Posterior terminal ascending branch of the superior temporal sulcus	Temporal lobe	width	right	2	-0.0800992	0.0145396	7.44274	-0.0861979	0.0197509	4.8943
1:215154276:C:T:imp	rs59084003	1	214980933	C	T	0.0712424	AC099563.2	intron_variant,non_coding_transcript_variant	F.I.P.Po.C.inf	Superior postcentral intraparietal superior sulcus	Parietal lobe	width	left	2	-0.081446	0.0143632	7.84649	-0.0577211	0.0195797	2.49509
1:215154276:C:T:imp	rs59084003	1	214980933	C	T	0.0712032	AC099563.2	intron_variant,non_coding_transcript_variant	S.Pe.C.sup	Superior precentral sulcus	Frontal lobe	width	right	2	-0.0912788	0.0164437	7.54662	-0.067215	0.0223873	2.57206
1:215185552:C:T:imp	rs2601645	1	215012209	C	T	0.0828841	KCNK2	intron_variant;intron_variant,NMD_transcript_variant	F.C.M.ant	Calloso-marginal ramus of the lateral fissure	Frontal lobe	width	left	2	-0.0935248	0.015245	9.06923	-0.0569605	0.0203646	2.28757
2:48257032:T:C:imp	rs6727241	2	48029893	T	C	0.385668	AC092650.1	intron_variant,non_coding_transcript_variant	S.F.int	Internal frontal sulcus	Frontal lobe	surfacearea	left	313	-0.0506333	0.00850205	8.58603	-0.0271097	0.0118331	1.65831
2:48322286:C:G:imp	rs4953547	2	48095147	C	G	0.401799	AC092650.1	intron_variant,non_coding_transcript_variant	S.C	Central sulcus	Central sulcus	meandepth	right	313	0.0495679	0.0086164	8.05647	0.043981	0.0119252	3.64595
2:65945432:C:T:imp	rs1541606	2	65718298	C	T	0.574762	AC007389.1	intron_variant,non_coding_transcript_variant	S.F.inf	Inferior frontal sulcus	Frontal lobe	surfacearea	left	5	-0.0596622	0.00853838	11.5532	-0.0535098	0.0120184	5.07089
2:65970775:C:T:imp	rs2287282	2	65743641	C	T	0.601293	AC007389.1	intron_variant,non_coding_transcript_variant	S.F.inter	Intermediate frontal sulcus	Frontal lobe	meandepth	left	5	0.0648144	0.00861215	13.2811	0.074764	0.0121909	9.06368
2:65971597:C:T:imp	rs2287283	2	65744463	C	T	0.603124	AC007389.1	intron_variant,non_coding_transcript_variant	S.F.inter	Intermediate frontal sulcus	Frontal lobe	meandepth	right	5	0.0707038	0.00861743	15.6362	0.0717521	0.012254	8.3225
2:65976905:T:C:imp	rs6546175	2	65749771	T	C	0.603208	AC007389.1	intron_variant,non_coding_transcript_variant	S.F.inf	Inferior frontal sulcus	Frontal lobe	meandepth	right	5	-0.0840136	0.00869365	21.3669	-0.0957318	0.0122482	14.2634
2:65977863:C:T:imp	rs2009778	2	65750729	C	T	0.601515	AC007389.1	intron_variant,non_coding_transcript_variant	S.F.inf	Inferior frontal sulcus	Frontal lobe	meandepth	left	5	-0.106575	0.00867499	33.9639	-0.114587	0.0122109	20.1971
2:203904306:G:A:imp	rs185726277	2	203039583	G	A	0.124728	NBEAL1	intron_variant	F.C.L.p	Posterior lateral fissure	Lateral fissures	width	right	127	-0.0713045	0.0104173	11.1159	-0.0520239	0.0146993	3.3965
2:203904306:G:A:imp	rs185726277	2	203039583	G	A	0.124737	NBEAL1	intron_variant	F.C.L.p	Posterior lateral fissure	Lateral fissures	width	left	127	-0.068584	0.0103905	10.3879	-0.0691741	0.014535	5.71129
2:203904306:G:A:imp	rs185726277	2	203039583	G	A	0.124728	NBEAL1	intron_variant	INSULA	Insula	Lateral fissures	width	right	127	-0.058971	0.0106111	7.56271	-0.0597122	0.0148669	4.22856
2:206397330:G:C:imp	rs7594262	2	205532606	G	C	0.390998	PARD3B	intron_variant	F.I.P	Intraparietal sulcus	Parietal lobe	meandepth	right	247	-0.053522	0.00869877	9.11853	-0.0328242	0.0122783	2.12439
2:215380971:C:A	rs34923683	2	215380971	C	A	0.0233132	FN1	synonymous_variant	S.C	Central sulcus	Central sulcus	width	left	145	0.168484	0.0250135	10.7875	0.150456	0.0331127	5.2576
2:215380971:C:A	rs34923683	2	215380971	C	A	0.0233194	FN1	synonymous_variant	F.C.M.post	Calloso-marginal posterior fissure	Frontal lobe	width	left	145	0.177074	0.0265291	10.6061	0.0707197	0.0352403	1.34899
2:215380971:C:A	rs34923683	2	215380971	C	A	0.0233132	FN1	synonymous_variant	F.C.M.post	Calloso-marginal posterior fissure	Frontal lobe	width	right	145	0.17471	0.0264467	10.404	0.133222	0.0349859	3.85336
2:215380971:C:A	rs34923683	2	215380971	C	A	0.0233132	FN1	synonymous_variant	S.C	Central sulcus	Central sulcus	width	right	145	0.152997	0.0250219	9.01394	0.0942421	0.0330697	2.35905
2:215380971:C:A	rs34923683	2	215380971	C	A	0.0233331	FN1	synonymous_variant	F.I.P.Po.C.inf	Superior postcentral intraparietal superior sulcus	Parietal lobe	width	right	145	0.144976	0.0251148	8.10735	0.0773824	0.0328364	1.73417
2:215380971:C:A	rs34923683	2	215380971	C	A	0.0233195	FN1	synonymous_variant	F.I.P.Po.C.inf	Superior postcentral intraparietal superior sulcus	Parietal lobe	width	left	145	0.141922	0.0246309	8.0802	0.138654	0.0325032	4.70086
2:215380971:C:A	rs34923683	2	215380971	C	A	0.0233133	FN1	synonymous_variant	S.p.C	Paracentral sulcus	Frontal lobe	width	left	145	0.163668	0.0290338	7.76226	0.0874939	0.0386431	1.62774
2:217427625:C:G:imp	rs1554715	2	216562902	C	G	0.423258	RPL37A	intron_variant	S.Or	Orbital sulcus	Frontal lobe	meandepth	right	245	-0.0478623	0.00860348	7.5768	-0.027586	0.0120762	1.65069
2:237497237:A:G:imp	rs11901793	2	236588594	A	G	0.191863	-	intergenic_variant	S.T.pol	Polar temporal sulcus	Temporal lobe	surfacearea	left	115	-0.0730838	0.0105614	11.3449	-0.0610348	0.0142129	4.75639
2:237497237:A:G:imp	rs11901793	2	236588594	A	G	0.191878	-	intergenic_variant	S.T.pol	Polar temporal sulcus	Temporal lobe	length	left	115	-0.0705967	0.0106003	10.5622	-0.0576267	0.0142434	4.28289
3:45551393:A:G:imp	rs80163550	3	45509901	A	G	0.0817197	LARS2	intron_variant	S.F.median	Median frontal sulcus	Frontal lobe	width	left	37	-0.104497	0.0152284	11.1681	-0.0907864	0.0214231	4.64639
3:45765132:T:G:imp	rs73058498	3	45723640	T	G	0.0990303	SACM1L	intron_variant	S.F.sup	Superior frontal sulcus	Frontal lobe	width	left	37	-0.103719	0.0130743	14.6699	-0.0772369	0.0184144	4.56285
3:45765132:T:G:imp	rs73058498	3	45723640	T	G	0.0993576	SACM1L	intron_variant	S.Pa.sup	Superior parietal sulcus	Parietal lobe	width	right	37	-0.105846	0.0144167	12.6766	-0.0843052	0.0204628	4.42138
3:45765132:T:G:imp	rs73058498	3	45723640	T	G	0.0989023	SACM1L	intron_variant	S.Pa.int	Internal parietal sulcus	Calcarine & Occipital lobe	width	left	37	-0.100941	0.0140754	12.1296	-0.0934432	0.0200672	5.49266
3:45765132:T:G:imp	rs73058498	3	45723640	T	G	0.0990797	SACM1L	intron_variant	S.Po.C.sup	Superior postcentral sulcus	Parietal lobe	width	right	37	-0.0945933	0.0140351	10.7995	-0.0781429	0.019822	4.09299
3:45765132:T:G:imp	rs73058498	3	45723640	T	G	0.0991447	SACM1L	intron_variant	S.Pe.C.inter	Intermediate precentral sulcus	Frontal lobe	width	left	37	-0.0859394	0.0132353	10.0756	-0.0429629	0.0188064	1.65086
3:45765132:T:G:imp	rs73058498	3	45723640	T	G	0.0990303	SACM1L	intron_variant	S.F.sup	Superior frontal sulcus	Frontal lobe	width	right	37	-0.0840048	0.0130811	9.87086	-0.0723239	0.0184431	4.05544
3:45765132:T:G:imp	rs73058498	3	45723640	T	G	0.0990389	SACM1L	intron_variant	S.Pa.int	Internal parietal sulcus	Calcarine & Occipital lobe	width	right	37	-0.0880309	0.014065	9.41138	-0.0878192	0.0199984	4.94819
3:45765132:T:G:imp	rs73058498	3	45723640	T	G	0.0990287	SACM1L	intron_variant	S.p.C	Paracentral sulcus	Frontal lobe	width	left	37	-0.0849986	0.0147368	8.09511	-0.0622577	0.020906	2.53738
3:45765132:T:G:imp	rs73058498	3	45723640	T	G	0.0988994	SACM1L	intron_variant	S.F.median	Median frontal sulcus	Frontal lobe	width	right	37	-0.0792422	0.0140971	7.722	-0.0768932	0.0199759	3.92644
3:45795731:CTCTT:C:imp	3:45795731_CTCTT_C	3	45754239	CTCTT	C	0.102833	-	intergenic_variant	S.C	Central sulcus	Central sulcus	width	left	37	-0.102165	0.0124934	15.5381	-0.0623884	0.0177843	3.34545
3:45795731:CTCTT:C:imp	3:45795731_CTCTT_C	3	45754239	CTCTT	C	0.102833	-	intergenic_variant	S.C	Central sulcus	Central sulcus	width	right	37	-0.0952781	0.012508	13.587	-0.0696992	0.0177671	4.05809
3:45795731:CTCTT:C:imp	3:45795731_CTCTT_C	3	45754239	CTCTT	C	0.102849	-	intergenic_variant	S.Po.C.sup	Superior postcentral sulcus	Parietal lobe	width	left	37	-0.104427	0.013726	13.5552	-0.0860879	0.0195065	4.99222
3:45795731:CTCTT:C:imp	3:45795731_CTCTT_C	3	45754239	CTCTT	C	0.102833	-	intergenic_variant	F.I.P	Intraparietal sulcus	Parietal lobe	width	left	37	-0.0930795	0.0124066	13.2031	-0.0982611	0.0175611	7.65736
3:45795731:CTCTT:C:imp	3:45795731_CTCTT_C	3	45754239	CTCTT	C	0.102833	-	intergenic_variant	F.C.M.post	Calloso-marginal posterior fissure	Frontal lobe	width	right	37	-0.0984691	0.0132181	13.0284	-0.10629	0.0187801	7.81927
3:45795731:CTCTT:C:imp	3:45795731_CTCTT_C	3	45754239	CTCTT	C	0.102837	-	intergenic_variant	F.I.P	Intraparietal sulcus	Parietal lobe	width	right	37	-0.0832903	0.0123169	10.867	-0.0668083	0.0173571	3.92601
3:45809329:C:A:imp	rs4327428	3	45767837	C	A	0.11792	SLC6A20	intron_variant	S.Pe.C.median	Median precentral sulcus	Frontal lobe	width	right	37	-0.0792219	0.013811	8.01388	-0.0590858	0.0190501	2.71561
3:45812514:G:A:imp	rs9818982	3	45771022	G	A	0.117416	SLC6A20	intron_variant	S.F.polaire.tr	Polar frontal sulcus	Frontal lobe	width	left	37	-0.0733882	0.0129961	7.78697	-0.0454227	0.0178108	1.96806
3:45772602:G:A	rs17279437	3	45772602	G	A	0.105852	SLC6A20	missense_variant	F.C.M.post	Calloso-marginal posterior fissure	Frontal lobe	width	left	37	-0.102796	0.0130594	14.4552	-0.0739608	0.0186392	4.13983
3:45772602:G:A	rs17279437	3	45772602	G	A	0.105205	SLC6A20	missense_variant	S.Pe.C.median	Median precentral sulcus	Frontal lobe	width	left	37	-0.0844194	0.014506	8.22931	-0.0785941	0.0206916	3.83667
3:89472543:T:C	rs35124509	3	89472543	T	C	0.391567	EPHA3	missense_variant	F.Coll	Collateral fissure	Temporal lobe	meandepth	left	301	0.0516191	0.00862342	8.66723	0.0373897	0.0119842	2.74255
3:89525505:A:G:imp	rs2117137	3	89476355	A	G	0.402092	EPHA3	intron_variant	S.T.s	Superior temporal sulcus	Temporal lobe	meandepth	right	301	-0.047966	0.00869709	7.45788	-0.0454962	0.0121782	3.72802
3:104714106:C:A:imp	rs4894822	3	104995262	C	A	0.452427	-	intergenic_variant	F.Coll	Collateral fissure	Temporal lobe	meandepth	right	232	0.0527357	0.00843206	9.39838	0.0536263	0.0117392	5.308
3:124480430:A:G:imp	rs2055983	3	124761583	A	G	0.190484	-	intergenic_variant	F.C.M.post	Calloso-marginal posterior fissure	Frontal lobe	width	right	186	-0.0662472	0.0101723	10.1313	-0.0287286	0.0141339	1.37579
3:124543369:CT:C:imp	rs763396670	3	124824522	CT	C	0.203001	ITGB5	intron_variant	F.C.M.post	Calloso-marginal posterior fissure	Frontal lobe	width	left	186	-0.0638738	0.0099665	9.83382	-0.0367869	0.0137797	2.11959
3:135802350:C:T:imp	rs6799056	3	136083508	C	T	0.265653	PPP2R3A	intron_variant	S.Pe.C.marginal	Marginal precentral sulcus	Frontal lobe	width	right	162	-0.0580037	0.00994162	8.2678	-0.0415725	0.0137639	2.59783
3:135854932:A:G:imp	rs56332248	3	136136090	A	G	0.26409	PPP2R3A	intron_variant	F.I.P.Po.C.inf	Superior postcentral intraparietal superior sulcus	Parietal lobe	width	right	162	-0.0511444	0.00867262	8.4322	-0.0555119	0.0119557	5.46447
3:135868369:CACAT:C:imp	3:135868369_CACAT_C	3	136149527	CACAT	C	0.264205	MSL2	3_prime_UTR_variant	F.I.P	Intraparietal sulcus	Parietal lobe	width	left	162	-0.0561879	0.00858034	10.2355	-0.0476321	0.0119297	4.18501
3:135868369:CACAT:C:imp	3:135868369_CACAT_C	3	136149527	CACAT	C	0.264215	MSL2	3_prime_UTR_variant	F.I.P	Intraparietal sulcus	Parietal lobe	width	right	162	-0.0548181	0.00851849	9.90897	-0.047007	0.0117911	4.17385
3:135892798:T:C:imp	rs28535121	3	136173956	T	C	0.264831	MSL2	intron_variant	S.F.sup	Superior frontal sulcus	Frontal lobe	width	right	162	-0.0532551	0.00890454	8.65322	-0.0330599	0.0123379	2.13239
3:135892798:T:C:imp	rs28535121	3	136173956	T	C	0.264913	MSL2	intron_variant	S.T.s.ter.asc.post	Posterior terminal ascending branch of the superior temporal sulcus	Temporal lobe	width	right	162	-0.0477314	0.00858599	7.56706	-0.0383727	0.0119754	2.86841
3:135908178:G:A:imp	rs6769762	3	136189336	G	A	0.264904	MSL2	intron_variant	S.C	Central sulcus	Central sulcus	width	right	162	-0.0574327	0.00863283	10.5413	-0.0560091	0.0120349	5.48714
3:135908178:G:A:imp	rs6769762	3	136189336	G	A	0.264904	MSL2	intron_variant	S.C	Central sulcus	Central sulcus	width	left	162	-0.0509401	0.00862276	8.4596	-0.0455531	0.0120465	3.80707
3:147032401:G:A:imp	rs60852193	3	147314614	G	A	0.240089	AC092957.1	intron_variant,non_coding_transcript_variant	F.I.P	Intraparietal sulcus	Parietal lobe	width	left	137	0.0600059	0.00883575	10.9541	0.0416828	0.0119203	3.32708
3:147039583:G:A:imp	rs62275342	3	147321796	G	A	0.245575	AC092957.1	intron_variant,non_coding_transcript_variant	S.Pa.sup	Superior parietal sulcus	Parietal lobe	width	right	137	0.0549902	0.0100641	7.33209	0.0281645	0.0136586	1.40666
3:147046668:C:G:imp	rs4411854	3	147328881	C	G	0.245474	AC092957.1	intron_variant,non_coding_transcript_variant	S.Pa.int	Internal parietal sulcus	Calcarine & Occipital lobe	width	left	137	0.0586307	0.00978703	8.67984	0.0485916	0.0133386	3.56935
3:147076791:T:G:imp	rs884370	3	147359004	T	G	0.754093	AC092957.1	intron_variant,non_coding_transcript_variant	S.Pa.int	Internal parietal sulcus	Calcarine & Occipital lobe	width	right	137	-0.0653172	0.00977865	10.6204	-0.0408312	0.0133747	2.64463
3:147076791:T:G:imp	rs884370	3	147359004	T	G	0.753836	AC092957.1	intron_variant,non_coding_transcript_variant	F.I.P	Intraparietal sulcus	Parietal lobe	width	right	137	-0.0512038	0.00868633	8.42569	-0.027429	0.0117522	1.70777
3:147076791:T:G:imp	rs884370	3	147359004	T	G	0.753827	AC092957.1	intron_variant,non_coding_transcript_variant	S.C	Central sulcus	Central sulcus	width	left	137	-0.0499947	0.00881067	7.85626	-0.023835	0.0120415	1.32084
3:147098210:A:G:imp	rs1503729	3	147380423	A	G	0.361664	-	intergenic_variant	S.Pe.C.inf	Inferior precentral sulcus	Frontal lobe	meandepth	left	137	0.0543555	0.00932199	8.25858	0.0476151	0.0127695	3.71584
3:147106319:C:T:imp	rs2279829	3	147388532	C	T	0.215	ZIC4	3_prime_UTR_variant	S.C.sylvian	Central sylvian sulcus	Lateral fissures	length	right	137	-0.0697969	0.0118578	8.40307	-0.0544807	0.0162941	3.08248
3:147106319:C:T:imp	rs2279829	3	147388532	C	T	0.217981	ZIC4	3_prime_UTR_variant	S.Pe.C.inf	Inferior precentral sulcus	Frontal lobe	meandepth	right	137	0.0627422	0.0110602	7.85234	0.0761016	0.0151722	6.27741
3:147129057:AAC:A:imp	3:147129057_AAC_A	3	147411270	AAC	A	0.282111	ZIC1	intron_variant	S.F.inf	Inferior frontal sulcus	Frontal lobe	meandepth	left	137	-0.0525792	0.00948055	7.53423	-0.0603541	0.0131353	5.36334
3:147129057:AAC:A:imp	3:147129057_AAC_A	3	147411270	AAC	A	0.282106	ZIC1	intron_variant	S.Pa.t	Transverse parietal sulcus	Parietal lobe	meandepth	right	137	0.0552466	0.010055	7.40674	0.0364512	0.0138938	2.06039
3:190595257:C:A:imp	rs13322873	3	190877468	C	A	0.0944653	GMNC	intron_variant,non_coding_transcript_variant	S.C	Central sulcus	Central sulcus	width	left	163	0.0864835	0.013008	10.5285	0.0659506	0.018537	3.42713
3:190663354:G:A:imp	rs13325955	3	190945565	G	A	0.0955046	-	intergenic_variant	F.I.P.Po.C.inf	Superior postcentral intraparietal superior sulcus	Parietal lobe	width	right	163	0.0766095	0.0129579	8.47165	0.0712534	0.0182337	4.03084
3:190664079:T:A:imp	rs28671590	3	190946290	T	A	0.0955896	-	intergenic_variant	F.I.P.Po.C.inf	Superior postcentral intraparietal superior sulcus	Parietal lobe	width	left	163	0.0787409	0.0126933	9.25749	0.0579165	0.0180657	2.87079
3:190675956:C:A:imp	rs13060312	3	190958167	C	A	0.110733	-	intergenic_variant	S.C	Central sulcus	Central sulcus	width	right	163	0.0685739	0.0123018	7.60458	0.0550542	0.017538	2.77097
3:194470632:T:C:imp	rs10933668	3	194749903	T	C	0.314335	LINC01968	intron_variant,non_coding_transcript_variant	F.C.L.p	Posterior lateral fissure	Lateral fissures	width	right	253	-0.0425785	0.00736215	8.13556	-0.0262444	0.0102329	1.98606
3:194472606:T:C:imp	rs6777925	3	194751877	T	C	0.31404	LINC01968	intron_variant,non_coding_transcript_variant	S.F.inter	Intermediate frontal sulcus	Frontal lobe	width	left	253	-0.0497975	0.00839466	8.52405	-0.0301762	0.0118025	1.97613
3:194472606:T:C:imp	rs6777925	3	194751877	T	C	0.314102	LINC01968	intron_variant,non_coding_transcript_variant	S.F.inf	Inferior frontal sulcus	Frontal lobe	width	left	253	-0.0479813	0.00833871	8.05981	-0.0408914	0.0117101	3.31925
4:38659594:G:A:imp	rs34722008	4	38657973	G	A	0.360767	KLF3-AS1	intron_variant,non_coding_transcript_variant	F.P.O	Parieto-occipital fissure	Calcarine & Occipital lobe	width	left	555	0.0442188	0.0079851	7.51353	0.0236141	0.0113914	1.41823
4:53739856:C:G:imp	rs1047959	4	52873689	C	G	0.24604	SCFD2	3_prime_UTR_variant	F.P.O	Parieto-occipital fissure	Calcarine & Occipital lobe	meandepth	left	267	-0.0560518	0.0099127	7.80616	-0.0326014	0.0135718	1.78783
5:15734173:A:G:imp	rs7713553	5	15734064	A	G	0.561493	FBXL7	intron_variant	F.I.P	Intraparietal sulcus	Parietal lobe	meandepth	left	176	0.0566107	0.00859679	10.3424	0.0295204	0.0119507	1.86952
5:60143482:A:AAG:imp	rs137956283	5	60847655	A	AAG	0.46132	-	intergenic_variant	S.O.p	Occipito-polar sulcus	Calcarine & Occipital lobe	meandepth	left	354	-0.0511901	0.00937897	7.31728	-0.0267115	0.0128931	1.41696
5:66155020:C:T:imp	rs72761270	5	66859192	C	T	0.356315	MAST4	intron_variant	S.Call	Subcallosal sulcus	Frontal lobe	surfacearea	right	170	0.0576396	0.00871378	10.4293	0.0376652	0.0124871	2.59202
5:66155020:C:T:imp	rs72761270	5	66859192	C	T	0.356304	MAST4	intron_variant	S.Call	Subcallosal sulcus	Frontal lobe	length	right	170	0.0541478	0.00884124	9.04097	0.0373912	0.0126319	2.51205
5:79902336:G:A:imp	rs420522	5	80606517	G	A	0.247576	-	intergenic_variant	F.I.P	Intraparietal sulcus	Parietal lobe	width	left	65	0.0504347	0.00873264	8.11485	0.0414957	0.0121045	3.21624
5:79933093:A:G:imp	rs245100	5	80637274	A	G	0.237992	DHFR	intron_variant	OCCIPITAL	Occipital lobe	Calcarine & Occipital lobe	width	left	65	0.0618904	0.00819199	13.3779	0.0283763	0.0111827	1.95218
5:79947431:A:G:imp	rs863216	5	80651612	A	G	0.239241	DHFR	intron_variant	OCCIPITAL	Occipital lobe	Calcarine & Occipital lobe	width	right	65	0.0479535	0.00818891	8.32384	0.0414748	0.0111535	3.69819
5:81866998:CTAAT:C:imp	rs752021310	5	82571179	CTAAT	C	0.559549	-	intergenic_variant	F.Cal.ant..Sc.Cal	Calcarine fissure	Calcarine & Occipital lobe	meandepth	left	419	-0.0490008	0.00856635	7.97292	-0.0368265	0.0120551	2.64748
5:93537741:A:T:imp	rs115280770	5	94202036	A	T	0.0407125	KIAA0825	intron_variant	S.T.s	Superior temporal sulcus	Temporal lobe	meandepth	left	161	-0.138779	0.021881	9.64556	-0.182908	0.0321363	7.90018
5:122838766:G:A:imp	rs6868518	5	123503072	G	A	0.590703	-	intergenic_variant	S.F.polaire.tr	Polar frontal sulcus	Frontal lobe	width	left	455	0.0469589	0.00850541	7.47241	0.0245978	0.0117646	1.43718
5:131040552:C:T:imp	rs32108	5	131704859	C	T	0.58766	FNIP1	intron_variant	S.T.s	Superior temporal sulcus	Temporal lobe	width	left	135	0.0402538	0.00714382	7.75624	0.0249244	0.00985079	1.9431
5:170778824:T:C:imp	rs7715167	5	171351820	T	C	0.61113	-	intergenic_variant	OCCIPITAL	Occipital lobe	Calcarine & Occipital lobe	length	left	492	0.0456279	0.00836609	7.30737	0.0237613	0.0117694	1.36154
6:41677031:TTCA:T:imp	6:41677031_TTCA_T	6	41709293	TTCA	T	0.135706	TFEB	intron_variant	F.C.M.post	Calloso-marginal posterior fissure	Frontal lobe	width	right	433	0.0666411	0.0117065	7.9028	0.0623321	0.0167031	3.72093
6:44798665:T:C:imp	rs3799966	6	44830928	T	C	0.192017	SUPT3H	intron_variant	F.I.P.Po.C.inf	Superior postcentral intraparietal superior sulcus	Parietal lobe	width	left	372	-0.0553998	0.00954771	8.18467	-0.061604	0.0131635	5.54208
6:50898559:C:T:imp	rs112716298	6	50930846	C	T	0.0442552	-	intergenic_variant	S.Olf	Olfactory sulcus	Frontal lobe	surfacearea	left	185	-0.120441	0.0205518	8.33553	-0.10464	0.0300111	3.3107
6:50898559:C:T:imp	rs112716298	6	50930846	C	T	0.0442585	-	intergenic_variant	S.Olf	Olfactory sulcus	Frontal lobe	meandepth	left	185	-0.117822	0.0209238	7.74682	-0.0688847	0.0302327	1.64402
6:50950990:T:G:imp	rs61559025	6	50983277	T	G	0.0577508	-	intergenic_variant	S.Olf	Olfactory sulcus	Frontal lobe	surfacearea	right	185	-0.114545	0.0175869	10.1331	-0.135009	0.0243653	7.52188
6:50950990:T:G:imp	rs61559025	6	50983277	T	G	0.0577508	-	intergenic_variant	S.Olf	Olfactory sulcus	Frontal lobe	meandepth	right	185	-0.110733	0.0179803	9.13434	-0.136684	0.0247632	7.46892
6:126661154:T:C:imp	rs9388486	6	126340008	T	C	0.453752	AL356534.1	intron_variant,non_coding_transcript_variant	S.Olf	Olfactory sulcus	Frontal lobe	length	left	13	0.0550154	0.00829759	10.4749	0.0594839	0.0117396	6.39334
6:126685827:G:C:imp	rs2027299	6	126364681	G	C	0.454679	AL356534.1	intron_variant,non_coding_transcript_variant	S.T.s	Superior temporal sulcus	Temporal lobe	width	left	13	0.0429272	0.00703586	8.9777	0.0198392	0.00975344	1.37732
6:126688588:C:CT:imp	rs35536837	6	126367442	C	CT	0.453679	AL356534.1	intron_variant,non_coding_transcript_variant	S.Olf	Olfactory sulcus	Frontal lobe	meandepth	left	13	0.0702956	0.00841914	16.164	0.0753604	0.0117884	9.78801
6:126688588:C:CT:imp	rs35536837	6	126367442	C	CT	0.453576	AL356534.1	intron_variant,non_coding_transcript_variant	S.Olf	Olfactory sulcus	Frontal lobe	meandepth	right	13	0.0614533	0.00838296	12.6404	0.0621064	0.0117339	6.91943
6:126707845:CT:C:imp	6:126707845_CT_C	6	126386699	CT	C	0.461089	AL356534.1	intron_variant,non_coding_transcript_variant	S.Olf	Olfactory sulcus	Frontal lobe	surfacearea	right	13	0.0713572	0.00819091	17.5241	0.064809	0.0115488	7.6984
6:126707845:CT:C:imp	6:126707845_CT_C	6	126386699	CT	C	0.461089	AL356534.1	intron_variant,non_coding_transcript_variant	S.Olf	Olfactory sulcus	Frontal lobe	length	right	13	0.0508871	0.00833098	8.99663	0.05216	0.0117038	5.07965
6:126778600:G:A:imp	rs9375441	6	126457454	G	A	0.457405	AL356534.1	intron_variant,non_coding_transcript_variant	S.Olf	Olfactory sulcus	Frontal lobe	surfacearea	left	13	0.0793322	0.00824412	21.1937	0.072112	0.0116807	9.17562
6:126792095:A:G:imp	rs11759026	6	126470949	A	G	0.227957	AL356534.1	intron_variant,non_coding_transcript_variant	S.Or	Orbital sulcus	Frontal lobe	surfacearea	left	13	0.0832474	0.00970752	17.0061	0.0612837	0.0132892	5.39825
6:126792095:A:G:imp	rs11759026	6	126470949	A	G	0.227957	AL356534.1	intron_variant,non_coding_transcript_variant	S.Or	Orbital sulcus	Frontal lobe	length	left	13	0.0807645	0.00969781	16.0854	0.0614505	0.0132474	5.45516
6:126792095:A:G:imp	rs11759026	6	126470949	A	G	0.227967	AL356534.1	intron_variant,non_coding_transcript_variant	S.F.inf	Inferior frontal sulcus	Frontal lobe	meandepth	left	13	0.0712322	0.0101869	11.5688	0.0766085	0.0140022	7.34965
6:126792095:A:G:imp	rs11759026	6	126470949	A	G	0.228079	AL356534.1	intron_variant,non_coding_transcript_variant	S.F.inf	Inferior frontal sulcus	Frontal lobe	meandepth	right	13	0.0654237	0.0102165	9.81922	0.0578305	0.0140688	4.40372
6:126792095:A:G:imp	rs11759026	6	126470949	A	G	0.22801	AL356534.1	intron_variant,non_coding_transcript_variant	S.F.int	Internal frontal sulcus	Frontal lobe	surfacearea	right	13	0.0593226	0.00994926	8.60488	0.0806295	0.0135509	8.57198
6:126792095:A:G:imp	rs11759026	6	126470949	A	G	0.228012	AL356534.1	intron_variant,non_coding_transcript_variant	F.P.O	Parieto-occipital fissure	Calcarine & Occipital lobe	meandepth	right	13	0.0598892	0.0101002	8.51731	0.0432339	0.0139729	2.70467
6:126792095:A:G:imp	rs11759026	6	126470949	A	G	0.227991	AL356534.1	intron_variant,non_coding_transcript_variant	F.C.L.p	Posterior lateral fissure	Lateral fissures	surfacearea	left	13	0.0558806	0.00960598	8.22319	0.0387635	0.013246	2.46485
6:126792095:A:G:imp	rs11759026	6	126470949	A	G	0.22801	AL356534.1	intron_variant,non_coding_transcript_variant	S.F.int	Internal frontal sulcus	Frontal lobe	length	right	13	0.0568159	0.00993857	7.96415	0.0855491	0.0135557	9.55698
6:126868567:C:T:imp	rs58321169	6	126547421	C	T	0.267456	AL356534.1	intron_variant,non_coding_transcript_variant	S.Or	Orbital sulcus	Frontal lobe	surfacearea	right	13	0.0588467	0.00913039	9.93746	0.0462245	0.012659	3.58387
6:126868567:C:T:imp	rs58321169	6	126547421	C	T	0.267458	AL356534.1	intron_variant,non_coding_transcript_variant	S.Or	Orbital sulcus	Frontal lobe	length	right	13	0.0570539	0.00913797	9.36896	0.0459572	0.0127534	3.50315
6:126964510:A:G:imp	rs4273712	6	126643364	A	G	0.265814	AL356534.1	intron_variant,non_coding_transcript_variant	S.F.inf	Inferior frontal sulcus	Frontal lobe	surfacearea	left	13	0.06369	0.00954143	10.6072	0.048196	0.0131503	3.60671
6:126964510:A:G:imp	rs4273712	6	126643364	A	G	0.265855	AL356534.1	intron_variant,non_coding_transcript_variant	F.P.O	Parieto-occipital fissure	Calcarine & Occipital lobe	surfacearea	right	13	0.0518033	0.00937357	7.48594	0.0372025	0.0129439	2.39241
6:126989258:TTCTC:T:imp	6:126989258_TTCTC_T	6	126668112	TTCTC	T	0.0412869	AL356534.1	intron_variant,non_coding_transcript_variant	OCCIPITAL	Occipital lobe	Calcarine & Occipital lobe	length	right	13	-0.135783	0.0205075	10.4479	-0.137147	0.030663	5.11222
6:127068983:T:C:imp	rs853974	6	126747838	T	C	0.738206	AL356534.1	intron_variant,non_coding_transcript_variant	S.F.int	Internal frontal sulcus	Frontal lobe	surfacearea	left	13	-0.056532	0.00947564	8.61424	-0.0785602	0.0130806	8.72057
6:127090025:A:T:imp	rs76611955	6	126768880	A	T	0.042009	AL356534.1	intron_variant,non_coding_transcript_variant	OCCIPITAL	Occipital lobe	Calcarine & Occipital lobe	length	left	13	-0.116207	0.0203396	7.95552	-0.0711387	0.0305237	1.7039
6:127090025:A:T:imp	rs76611955	6	126768880	A	T	0.042009	AL356534.1	intron_variant,non_coding_transcript_variant	OCCIPITAL	Occipital lobe	Calcarine & Occipital lobe	surfacearea	left	13	-0.116044	0.0203834	7.90383	-0.0864093	0.030638	2.319
6:127182732:G:C:imp	rs185867463	6	126861587	G	C	0.0394496	AL356534.1	intron_variant,non_coding_transcript_variant	OCCIPITAL	Occipital lobe	Calcarine & Occipital lobe	surfacearea	right	13	-0.120882	0.0208798	8.15097	-0.165621	0.0312289	6.9445
6:150984431:C:T:imp	rs62434119	6	150663295	C	T	0.0724919	PLEKHG1;PLEKHG1;PLEKHG1	intron_variant;intron_variant,non_coding_transcript_variant;non_coding_transcript_exon_variant	F.C.L.p	Posterior lateral fissure	Lateral fissures	width	right	104	-0.0794127	0.0131986	8.74973	-0.0516213	0.0178758	2.4112
6:151003892:T:C:imp	rs6913518	6	150682756	T	C	0.700989	PLEKHG1;PLEKHG1	intron_variant;intron_variant,non_coding_transcript_variant	S.F.median	Median frontal sulcus	Frontal lobe	width	right	104	0.0597596	0.00925623	9.969	0.0403152	0.0129487	2.73304
6:151021722:A:G:imp	rs12206172	6	150700586	A	G	0.419216	PLEKHG1;PLEKHG1	intron_variant;intron_variant,non_coding_transcript_variant	S.Pe.C.median	Median precentral sulcus	Frontal lobe	width	left	104	-0.0607305	0.00902518	10.7674	-0.0259272	0.0126611	1.39167
6:151021722:A:G:imp	rs12206172	6	150700586	A	G	0.421051	PLEKHG1;PLEKHG1	intron_variant;intron_variant,non_coding_transcript_variant	S.Pe.C.median	Median precentral sulcus	Frontal lobe	width	right	104	-0.0605301	0.00903166	10.687	-0.0533437	0.0125781	4.65264
6:151021978:C:G:imp	rs12192990	6	150700842	C	G	0.408978	PLEKHG1;PLEKHG1	intron_variant;intron_variant,non_coding_transcript_variant	S.Po.C.sup	Superior postcentral sulcus	Parietal lobe	width	right	104	-0.0554859	0.00851855	10.1343	-0.0452743	0.0120048	3.78953
6:151021978:C:G:imp	rs12192990	6	150700842	C	G	0.409247	PLEKHG1;PLEKHG1	intron_variant;intron_variant,non_coding_transcript_variant	F.C.M.post	Calloso-marginal posterior fissure	Frontal lobe	width	right	104	-0.0468412	0.00813659	8.06706	-0.0396657	0.0114637	3.26765
6:151022220:T:C:imp	rs6916149	6	150701084	T	C	0.421065	PLEKHG1;PLEKHG1	intron_variant;intron_variant,non_coding_transcript_variant	S.Pa.sup	Superior parietal sulcus	Parietal lobe	width	left	104	-0.0572871	0.0091414	9.43346	-0.0579375	0.012768	5.24511
6:151023804:C:T:imp	rs62434144	6	150702668	C	T	0.410376	PLEKHG1;PLEKHG1	intron_variant;intron_variant,non_coding_transcript_variant	S.Po.C.sup	Superior postcentral sulcus	Parietal lobe	width	left	104	-0.0600348	0.00847434	11.8546	-0.0449111	0.0119622	3.76008
6:151023804:C:T:imp	rs62434144	6	150702668	C	T	0.411425	PLEKHG1;PLEKHG1	intron_variant;intron_variant,non_coding_transcript_variant	S.Pa.sup	Superior parietal sulcus	Parietal lobe	width	right	104	-0.0534041	0.00878666	8.91436	-0.0487619	0.0123487	4.1048
6:151036170:A:G:imp	rs12717191	6	150715034	A	G	0.469698	PLEKHG1;PLEKHG1	intron_variant;intron_variant,non_coding_transcript_variant	S.Pa.int	Internal parietal sulcus	Calcarine & Occipital lobe	width	left	104	-0.0460576	0.00835624	7.44945	-0.0306334	0.011848	2.01219
7:2763102:C:T:imp	rs798544	7	2723468	C	T	0.301131	AMZ1	intron_variant,non_coding_transcript_variant	S.T.s	Superior temporal sulcus	Temporal lobe	width	right	57	0.0546966	0.00760031	12.2096	0.0441441	0.010455	4.61649
7:2766383:G:A:imp	rs798536	7	2726749	G	A	0.300834	AMZ1	intron_variant,non_coding_transcript_variant	F.C.L.p	Posterior lateral fissure	Lateral fissures	width	left	57	0.0574855	0.00746023	13.8853	0.0473843	0.010257	5.41529
7:2766383:G:A:imp	rs798536	7	2726749	G	A	0.30083	AMZ1	intron_variant,non_coding_transcript_variant	F.C.L.p	Posterior lateral fissure	Lateral fissures	width	right	57	0.0566403	0.00748629	13.4142	0.0614874	0.0103609	8.53068
7:2788912:T:C:imp	rs798506	7	2749278	T	C	0.2924	GNA12	intron_variant	F.Coll	Collateral fissure	Temporal lobe	width	left	57	0.0522054	0.0083304	9.43365	0.0271505	0.0115691	1.72274
7:2790685:T:C:imp	rs798500	7	2751051	T	C	0.302962	GNA12	intron_variant	S.F.inf	Inferior frontal sulcus	Frontal lobe	width	left	57	0.0472255	0.00846387	7.61801	0.0591344	0.0118445	6.22488
7:2801803:C:T:imp	rs798489	7	2762169	C	T	0.272748	GNA12	intron_variant	F.C.M.post	Calloso-marginal posterior fissure	Frontal lobe	width	right	57	-0.0603521	0.00899413	10.7113	-0.0504477	0.0126292	4.18829
7:2801803:C:T:imp	rs798489	7	2762169	C	T	0.272763	GNA12	intron_variant	F.C.M.post	Calloso-marginal posterior fissure	Frontal lobe	width	left	57	-0.0569032	0.00902648	9.53758	-0.0434372	0.0127442	3.18477
7:2862906:C:T:imp	rs1182198	7	2823272	C	T	0.292588	GNA12	intron_variant	F.Coll	Collateral fissure	Temporal lobe	width	right	57	0.046708	0.00842927	7.5222	0.0377266	0.0117399	2.88238
7:2884433:T:C:imp	rs1636250	7	2844799	T	C	0.302021	-	intergenic_variant	S.Po.C.sup	Superior postcentral sulcus	Parietal lobe	width	left	57	-0.0566257	0.00907616	9.35604	-0.0597589	0.0127013	5.59526
7:19615182:C:T:imp	rs7798205	7	19575559	C	T	0.37363	AC007091.1	intron_variant,non_coding_transcript_variant	S.Or	Orbital sulcus	Frontal lobe	meandepth	right	89	0.0643811	0.00883472	12.5	0.0535188	0.0123897	4.80603
7:96196906:T:C:imp	rs67055449	7	96567594	T	C	0.691381	SEM1	intron_variant,NMD_transcript_variant	S.F.inf	Inferior frontal sulcus	Frontal lobe	meandepth	right	6	0.0965467	0.00922155	24.9243	0.0817391	0.0127672	9.81511
7:96206156:G:A:imp	rs6951355	7	96576844	G	A	0.691483	SEM1	intron_variant,NMD_transcript_variant	S.F.inf	Inferior frontal sulcus	Frontal lobe	surfacearea	right	6	0.0614132	0.00919517	10.6183	0.0681625	0.0126098	7.18968
7:96215832:C:T:imp	rs1880512	7	96586520	C	T	0.690902	SEM1	intron_variant,NMD_transcript_variant	S.F.inf	Inferior frontal sulcus	Frontal lobe	surfacearea	left	6	0.067422	0.00911944	12.8437	0.0555058	0.0125862	4.98568
7:96241603:C:T:imp	rs1917486	7	96612291	C	T	0.702821	SEM1	intron_variant,NMD_transcript_variant	S.F.inf	Inferior frontal sulcus	Frontal lobe	meandepth	left	6	0.105197	0.00929539	28.9669	0.10399	0.0129053	15.1102
7:134425433:C:T:imp	rs10954466	7	134740682	C	T	0.591544	-	intergenic_variant	INSULA	Insula	Lateral fissures	width	right	282	0.0406597	0.0071108	7.9675	0.0374202	0.0097421	3.91189
7:134428978:T:A:imp	rs17202648	7	134744227	T	A	0.591743	-	intergenic_variant	INSULA	Insula	Lateral fissures	width	left	282	0.0433341	0.00718218	8.79481	0.0471399	0.00997273	5.64207
7:151502809:A:G:imp	rs34802637	7	151805723	A	G	0.196339	PRKAG2	intron_variant	F.C.M.post	Calloso-marginal posterior fissure	Frontal lobe	width	left	38	-0.0733426	0.0100401	12.5569	-0.0545784	0.014215	3.90908
7:151502809:A:G:imp	rs34802637	7	151805723	A	G	0.196481	PRKAG2	intron_variant	S.p.C	Paracentral sulcus	Frontal lobe	width	left	38	-0.0751367	0.0109849	11.1013	-0.0344216	0.0154751	1.58292
7:151503810:T:C:imp	rs4726100	7	151806724	T	C	0.196197	PRKAG2	intron_variant	S.F.int	Internal frontal sulcus	Frontal lobe	width	left	38	-0.0611066	0.0102366	8.62328	-0.0506075	0.0145604	3.29285
7:151504459:G:A:imp	rs13224758	7	151807373	G	A	0.156363	PRKAG2	intron_variant	S.C	Central sulcus	Central sulcus	width	right	38	-0.0854005	0.0104513	15.5156	-0.0877423	0.0146061	8.72423
7:151504459:G:A:imp	rs13224758	7	151807373	G	A	0.156363	PRKAG2	intron_variant	F.C.M.post	Calloso-marginal posterior fissure	Frontal lobe	width	right	38	-0.0841753	0.0110453	13.5987	-0.0784458	0.0154448	6.4211
7:151504459:G:A:imp	rs13224758	7	151807373	G	A	0.156363	PRKAG2	intron_variant	S.C	Central sulcus	Central sulcus	width	left	38	-0.070502	0.010435	10.8491	-0.088352	0.0146352	8.804
7:151504459:G:A:imp	rs13224758	7	151807373	G	A	0.156299	PRKAG2	intron_variant	S.Pa.int	Internal parietal sulcus	Calcarine & Occipital lobe	width	left	38	-0.0749497	0.0115995	9.9842	-0.0511428	0.0163242	2.7618
7:151504459:G:A:imp	rs13224758	7	151807373	G	A	0.156483	PRKAG2	intron_variant	S.Po.C.sup	Superior postcentral sulcus	Parietal lobe	width	left	38	-0.0687113	0.0114708	8.67843	-0.0371012	0.0160872	1.6758
8:17432582:T:C:imp	rs2517259	8	17575073	T	C	0.822504	-	intergenic_variant	S.F.inf.ant	Anterior inferior frontal sulcus	Frontal lobe	width	left	340	0.0649348	0.0110468	8.3821	0.0603123	0.0155481	3.97943
8:26427479:A:G:imp	rs2584188	8	26569963	A	G	0.82243	DPYSL2	intron_variant	S.F.marginal	Marginal frontal sulcus	Frontal lobe	meandepth	right	567	-0.061927	0.011206	7.48517	-0.0367498	0.0154623	1.75779
8:28328842:T:G:imp	rs7814516	8	28471325	T	G	0.391182	FBXO16	intron_variant	F.Coll	Collateral fissure	Temporal lobe	meandepth	left	136	-0.0589772	0.00867885	10.9669	-0.02387	0.0118485	1.35708
8:97175088:G:T:imp	rs2514532	8	96162860	G	T	0.630771	-	intergenic_variant	S.F.sup	Superior frontal sulcus	Frontal lobe	width	right	630	-0.0440951	0.00806307	7.34373	-0.025866	0.0111446	1.69272
8:108400268:C:CAAT:imp	rs145837699	8	107388040	C	CAAT	0.587991	ANGPT1	intron_variant	S.Pa.sup	Superior parietal sulcus	Parietal lobe	width	left	546	-0.0508223	0.00916168	7.53734	-0.0545884	0.0127696	4.71838
8:117457413:G:A:imp	rs4466427	8	116445175	G	A	0.816336	-	intergenic_variant	S.Olf	Olfactory sulcus	Frontal lobe	meandepth	left	133	0.0608332	0.0108744	7.65421	0.0552072	0.0148849	3.68168
8:117458404:C:T:imp	rs9297555	8	116446166	C	T	0.792328	-	intergenic_variant	S.Olf	Olfactory sulcus	Frontal lobe	meandepth	right	133	0.0703571	0.0103411	10.9913	0.0610119	0.0140637	4.8428
8:117458404:C:T:imp	rs9297555	8	116446166	C	T	0.792328	-	intergenic_variant	S.Olf	Olfactory sulcus	Frontal lobe	surfacearea	right	133	0.068674	0.0101137	10.9509	0.0612202	0.0138172	5.02727
8:120707435:T:C:imp	rs11997615	8	119695195	T	C	0.607013	-	intergenic_variant	INSULA	Insula	Lateral fissures	surfacearea	left	252	-0.0479995	0.00782727	9.06251	-0.0216988	0.0109861	1.31646
9:22381409:G:T:imp	rs34254072	9	22381410	G	T	0.116508	-	intergenic_variant	S.s.P	Sub-parietal sulcus	Parietal lobe	surfacearea	right	362	0.0759786	0.0130514	8.23409	0.0667148	0.0181691	3.61839
9:98267746:T:G:imp	rs28620668	9	95505464	T	G	0.329786	PTCH1	intron_variant	F.Coll	Collateral fissure	Temporal lobe	meandepth	right	410	0.0514227	0.00897539	7.99632	0.0588782	0.0123474	5.73137
9:113656170:C:A:imp	rs10817107	9	110893890	C	A	0.213974	LPAR1	intron_variant	S.Pa.int	Internal parietal sulcus	Calcarine & Occipital lobe	width	left	21	0.0762596	0.0101974	13.1234	0.0441003	0.0144304	2.64924
9:113657701:C:T:imp	rs12236346	9	110895421	C	T	0.213973	LPAR1	intron_variant	S.Po.C.sup	Superior postcentral sulcus	Parietal lobe	width	left	21	0.0744523	0.0100966	12.7811	0.0298417	0.0142153	1.44619
9:113658671:G:A:imp	rs10817108	9	110896391	G	A	0.213354	LPAR1	intron_variant	F.C.M.post	Calloso-marginal posterior fissure	Frontal lobe	width	right	21	0.0779505	0.00973598	14.9278	0.0512237	0.0136961	3.73517
9:113677069:A:G:imp	rs72748146	9	110914789	A	G	0.215053	LPAR1	intron_variant	F.C.M.post	Calloso-marginal posterior fissure	Frontal lobe	width	left	21	0.0850177	0.0097415	17.5839	0.0652233	0.0137815	5.65446
9:113677069:A:G:imp	rs72748146	9	110914789	A	G	0.215029	LPAR1	intron_variant	S.Po.C.sup	Superior postcentral sulcus	Parietal lobe	width	right	21	0.0696968	0.0101437	11.1953	0.0339589	0.014297	1.75604
9:113677069:A:G:imp	rs72748146	9	110914789	A	G	0.215279	LPAR1	intron_variant	S.p.C	Paracentral sulcus	Frontal lobe	width	left	21	0.0601739	0.0106492	7.79604	0.0707066	0.015027	5.59601
9:113677408:G:A:imp	rs72748150	9	110915128	G	A	0.215093	LPAR1	intron_variant	S.C	Central sulcus	Central sulcus	width	left	21	0.0667153	0.00916554	12.473	0.036084	0.0129508	2.27307
9:113677427:T:C:imp	rs55705257	9	110915147	T	C	0.215118	LPAR1	intron_variant	S.C	Central sulcus	Central sulcus	width	right	21	0.0654388	0.00917927	11.9952	0.0390078	0.0129313	2.59229
9:113677427:T:C:imp	rs55705257	9	110915147	T	C	0.215069	LPAR1	intron_variant	S.Pa.sup	Superior parietal sulcus	Parietal lobe	width	left	21	0.0652482	0.0108922	8.67909	0.0323071	0.0153558	1.45116
9:113677755:G:A:imp	rs56302512	9	110915475	G	A	0.214719	LPAR1	intron_variant	S.p.C	Paracentral sulcus	Frontal lobe	width	right	21	0.0620358	0.0110257	7.73532	0.0340446	0.0156948	1.52186
9:126438507:C:A:imp	rs17215866	9	123676228	C	A	0.236644	DENND1A	intron_variant	S.O.T.lat.ant	Anterior occipito-temporal lateral sulcus	Temporal lobe	meandepth	right	339	0.0585206	0.00995497	8.38308	0.0579073	0.0139683	4.46995
10:14687426:C:T:imp	rs12785149	10	14645427	C	T	0.479363	FAM107B	intron_variant	S.Call	Subcallosal sulcus	Frontal lobe	meandepth	right	449	0.0455022	0.00802967	7.83706	0.0417876	0.011445	3.58329
10:48442078:C:T:imp	rs1902713	10	47297284	C	T	0.637973	-	intergenic_variant	F.C.M.post	Calloso-marginal posterior fissure	Frontal lobe	meandepth	right	543	0.0492696	0.00887965	7.54066	0.0254911	0.012194	1.43679
10:104846178:T:C:imp	rs11191548	10	103086421	T	C	0.0780814	CNNM2	3_prime_UTR_variant	INSULA	Insula	Lateral fissures	width	left	158	0.0747974	0.0130331	8.02127	0.0890995	0.0176839	6.32854
10:104849116:G:C:imp	rs10786736	10	103089359	G	C	0.101899	CNNM2;NT5C2	3_prime_UTR_variant;3_prime_UTR_variant	INSULA	Insula	Lateral fissures	width	right	158	0.0764897	0.0114722	10.5845	0.0442592	0.0155308	2.35901
10:126427037:G:T:imp	rs11245347	10	124738468	G	T	0.584205	FAM53B	intron_variant	F.P.O	Parieto-occipital fissure	Calcarine & Occipital lobe	meandepth	right	83	0.0632004	0.00857195	12.7775	0.0643618	0.0119357	7.15778
10:126436279:C:T:imp	rs2280450	10	124747710	C	T	0.559303	AC068896.1	intron_variant,NMD_transcript_variant	F.Cal.ant..Sc.Cal	Calcarine fissure	Calcarine & Occipital lobe	surfacearea	left	83	0.0502372	0.00822464	8.99652	0.0387684	0.0115066	3.12276
10:126482849:C:T:imp	rs11245366	10	124794280	C	T	0.566194	-	intergenic_variant	F.Cal.ant..Sc.Cal	Calcarine fissure	Calcarine & Occipital lobe	surfacearea	right	83	0.0563298	0.00825272	11.0577	0.0282572	0.0115177	1.84917
11:10674044:C:G:imp	rs4910165	11	10652497	C	G	0.685955	IRAG1	intron_variant	F.C.L.p	Posterior lateral fissure	Lateral fissures	width	left	552	0.040722	0.00734823	7.52363	0.0274054	0.0102272	2.13254
11:130279168:T:C:imp	rs7936928	11	130409273	T	C	0.605567	ADAMTS8	intron_variant	S.F.inter	Intermediate frontal sulcus	Frontal lobe	width	right	434	-0.0467052	0.00821061	7.89199	-0.0319518	0.0114379	2.28282
11:130289608:T:C:imp	rs765386	11	130419713	T	C	0.796028	ADAMTS8	intron_variant	S.T.s	Superior temporal sulcus	Temporal lobe	width	right	434	-0.0489974	0.0087088	7.73466	-0.0395772	0.0120889	2.97432
11:130293991:T:C:imp	rs6590459	11	130424096	T	C	0.797575	ADAMTS8	intron_variant	S.F.inf	Inferior frontal sulcus	Frontal lobe	width	left	434	-0.0527469	0.00966568	7.31528	-0.0364887	0.0135947	2.13822
12:65905126:C:T:imp	rs79487293	12	65511346	C	T	0.326992	AC025419.1	intron_variant,non_coding_transcript_variant	F.P.O	Parieto-occipital fissure	Calcarine & Occipital lobe	meandepth	left	183	-0.0593521	0.00909356	10.1728	-0.0558958	0.0131677	4.66022
12:65905126:C:T:imp	rs79487293	12	65511346	C	T	0.326898	AC025419.1	intron_variant,non_coding_transcript_variant	F.P.O	Parieto-occipital fissure	Calcarine & Occipital lobe	meandepth	right	183	-0.055927	0.00900009	9.28704	-0.0365064	0.0130983	2.27426
12:79974565:C:T:imp	rs4842316	12	79580785	C	T	0.701277	PAWR	intron_variant,non_coding_transcript_variant	F.C.L.a	Anterior lateral fissure	Lateral fissures	width	left	271	-0.0558147	0.00917301	8.93279	-0.0354181	0.0127506	2.26172
12:106443251:C:T:imp	rs12369969	12	106049473	C	T	0.152762	-	intergenic_variant	INSULA	Insula	Lateral fissures	surfacearea	right	23	-0.0588638	0.0103852	7.84028	-0.0330879	0.0146917	1.61417
12:106476805:T:C:imp	rs12146713	12	106083027	T	C	0.0963626	NUAK1	intron_variant	S.T.s	Superior temporal sulcus	Temporal lobe	width	right	23	0.10215	0.0117662	17.4086	0.0950548	0.0164997	8.07768
12:106476805:T:C:imp	rs12146713	12	106083027	T	C	0.0965251	NUAK1	intron_variant	S.T.s.ter.asc.post	Posterior terminal ascending branch of the superior temporal sulcus	Temporal lobe	width	right	23	0.110164	0.012743	17.2694	0.0978167	0.018013	7.24988
12:106476805:T:C:imp	rs12146713	12	106083027	T	C	0.096471	NUAK1	intron_variant	S.T.s.ter.asc.post	Posterior terminal ascending branch of the superior temporal sulcus	Temporal lobe	width	left	23	0.108305	0.0129547	16.2038	0.0793218	0.0181722	4.89578
12:106476805:T:C:imp	rs12146713	12	106083027	T	C	0.0963626	NUAK1	intron_variant	F.C.L.p	Posterior lateral fissure	Lateral fissures	width	right	23	0.0947472	0.0115713	15.5763	0.0968419	0.0162526	8.59434
12:106476805:T:C:imp	rs12146713	12	106083027	T	C	0.0963699	NUAK1	intron_variant	S.F.int	Internal frontal sulcus	Frontal lobe	width	right	23	0.107654	0.0138947	14.0295	0.127457	0.0194548	10.2442
12:106476805:T:C:imp	rs12146713	12	106083027	T	C	0.0963662	NUAK1	intron_variant	S.F.inter	Intermediate frontal sulcus	Frontal lobe	width	left	23	0.100448	0.0132176	13.5271	0.0964693	0.0187971	6.54289
12:106476805:T:C:imp	rs12146713	12	106083027	T	C	0.0963699	NUAK1	intron_variant	F.C.L.p	Posterior lateral fissure	Lateral fissures	width	left	23	0.0861627	0.0115439	13.0757	0.100506	0.0160986	9.36772
12:106476805:T:C:imp	rs12146713	12	106083027	T	C	0.0963626	NUAK1	intron_variant	S.F.inter	Intermediate frontal sulcus	Frontal lobe	width	right	23	0.0966533	0.0135124	12.0708	0.108447	0.019053	7.90077
12:106476805:T:C:imp	rs12146713	12	106083027	T	C	0.0963611	NUAK1	intron_variant	S.Pe.C.inter	Intermediate precentral sulcus	Frontal lobe	width	left	23	0.0942641	0.013387	11.7206	0.0628326	0.0189517	3.03854
12:106476805:T:C:imp	rs12146713	12	106083027	T	C	0.0963626	NUAK1	intron_variant	S.F.int	Internal frontal sulcus	Frontal lobe	width	left	23	0.0960707	0.0137916	11.4863	0.0875623	0.0196347	5.08551
12:106476805:T:C:imp	rs12146713	12	106083027	T	C	0.0963619	NUAK1	intron_variant	S.T.i.post	Posterior inferior temporal sulcus	Temporal lobe	width	right	23	0.0854125	0.0123785	11.2841	0.0670713	0.0174882	3.90155
12:106476805:T:C:imp	rs12146713	12	106083027	T	C	0.096336	NUAK1	intron_variant	S.O.T.lat.post	Posterior occipito-temporal lateral sulcus	Temporal lobe	width	right	23	0.0899897	0.013172	11.0768	0.0712277	0.0186733	3.86484
12:106476805:T:C:imp	rs12146713	12	106083027	T	C	0.0963626	NUAK1	intron_variant	S.T.s	Superior temporal sulcus	Temporal lobe	width	left	23	0.0788144	0.0119047	10.446	0.0921256	0.0166841	7.47413
12:106476805:T:C:imp	rs12146713	12	106083027	T	C	0.0952391	NUAK1	intron_variant	F.C.L.r.retroC.tr	Retro central transverse ramus of the lateral fissure	Lateral fissures	width	right	23	0.0948387	0.0143561	10.4041	0.0464504	0.0203458	1.64922
12:106476805:T:C:imp	rs12146713	12	106083027	T	C	0.0967282	NUAK1	intron_variant	F.C.L.r.ant	Anterior ramus of lateral fissure	Lateral fissures	width	right	23	0.0949106	0.0146666	10.0122	0.0762799	0.0206579	3.65358
12:106476805:T:C:imp	rs12146713	12	106083027	T	C	0.0961164	NUAK1	intron_variant	S.T.s.ter.asc.ant	Anterior terminal ascending branch of the superior temporal sulcus	Temporal lobe	width	right	23	0.0858499	0.0135175	9.66986	0.105642	0.019162	7.4527
12:106476805:T:C:imp	rs12146713	12	106083027	T	C	0.0963619	NUAK1	intron_variant	OCCIPITAL	Occipital lobe	Calcarine & Occipital lobe	width	right	23	0.0701925	0.0118127	8.55075	0.0753108	0.0164283	5.34131
12:106476805:T:C:imp	rs12146713	12	106083027	T	C	0.0963953	NUAK1	intron_variant	S.T.i.post	Posterior inferior temporal sulcus	Temporal lobe	width	left	23	0.0730724	0.012371	8.45724	0.0574944	0.0174729	2.99995
12:106476805:T:C:imp	rs12146713	12	106083027	T	C	0.0963662	NUAK1	intron_variant	F.I.P	Intraparietal sulcus	Parietal lobe	width	right	23	0.0742812	0.0126158	8.40783	0.100357	0.0177012	7.84405
12:106476805:T:C:imp	rs12146713	12	106083027	T	C	0.0962826	NUAK1	intron_variant	S.F.polaire.tr	Polar frontal sulcus	Frontal lobe	width	right	23	0.0822971	0.0140618	8.31503	0.107903	0.0198929	7.23495
12:106476805:T:C:imp	rs12146713	12	106083027	T	C	0.0962808	NUAK1	intron_variant	S.F.inf	Inferior frontal sulcus	Frontal lobe	width	left	23	0.076822	0.0131303	8.31031	0.0917719	0.018629	6.07674
12:106476805:T:C:imp	rs12146713	12	106083027	T	C	0.0963594	NUAK1	intron_variant	S.T.s.ter.asc.ant	Anterior terminal ascending branch of the superior temporal sulcus	Temporal lobe	width	left	23	0.0768861	0.013271	8.16169	0.0671934	0.0187728	3.46279
12:106476805:T:C:imp	rs12146713	12	106083027	T	C	0.0964092	NUAK1	intron_variant	S.Pe.C.inter	Intermediate precentral sulcus	Frontal lobe	width	right	23	0.0766451	0.0132376	8.15242	0.0951704	0.0186053	6.50397
12:106476805:T:C:imp	rs12146713	12	106083027	T	C	0.0963915	NUAK1	intron_variant	S.F.inf	Inferior frontal sulcus	Frontal lobe	width	right	23	0.0766246	0.0133936	7.97502	0.0619522	0.0187456	3.02222
12:106476805:T:C:imp	rs12146713	12	106083027	T	C	0.096318	NUAK1	intron_variant	F.I.P.Po.C.inf	Superior postcentral intraparietal superior sulcus	Parietal lobe	width	left	23	0.0716103	0.0126109	7.86671	0.0662758	0.0177599	3.72093
12:106476805:T:C:imp	rs12146713	12	106083027	T	C	0.0965455	NUAK1	intron_variant	S.Pe.C.inf	Inferior precentral sulcus	Frontal lobe	width	left	23	0.0767582	0.0138218	7.55265	0.0769231	0.0194633	4.11107
12:106476805:T:C:imp	rs12146713	12	106083027	T	C	0.0958664	NUAK1	intron_variant	F.I.P.r.int.1	Primary intermediate ramus of the intraparietal sulcus	Parietal lobe	width	right	23	0.0790386	0.0143061	7.48171	0.0870144	0.0202147	4.77638
12:109050204:G:A:imp	rs11114022	12	108656428	G	A	0.359927	CORO1C	intron_variant	S.Olf	Olfactory sulcus	Frontal lobe	surfacearea	right	529	0.0465075	0.00849918	7.35167	0.0259031	0.0119218	1.5258
13:22983760:G:T:imp	rs79239919	13	22409621	G	T	0.236466	-	intergenic_variant	S.Call	Subcallosal sulcus	Frontal lobe	length	left	182	0.0660155	0.0100931	10.2128	0.0670481	0.0138343	5.90081
13:22983760:G:T:imp	rs79239919	13	22409621	G	T	0.236487	-	intergenic_variant	S.Call	Subcallosal sulcus	Frontal lobe	surfacearea	left	182	0.0553102	0.00999605	7.50246	0.0572101	0.0137279	4.51135
14:59072226:G:T:imp	rs186347	14	58605508	G	T	0.459673	-	intergenic_variant	S.T.s	Superior temporal sulcus	Temporal lobe	meandepth	right	17	0.0728884	0.00864093	16.4809	0.0701965	0.0119909	8.31921
14:59074136:A:C:imp	rs160459	14	58607418	A	C	0.460158	-	intergenic_variant	S.T.s	Superior temporal sulcus	Temporal lobe	meandepth	left	17	0.0771668	0.00859514	18.5593	0.0918135	0.0118674	13.9911
14:59089363:C:CAG:imp	rs5808978	14	58622645	C	CAG	0.508012	-	intergenic_variant	S.T.i.ant	Anterior inferior temporal sulcus	Temporal lobe	surfacearea	left	17	-0.0495175	0.00839618	8.43325	-0.0450963	0.0116294	3.97714
14:59601064:C:A:imp	rs77168169	14	59134346	C	A	0.118514	LINC01500	intron_variant,non_coding_transcript_variant	OCCIPITAL	Occipital lobe	Calcarine & Occipital lobe	length	left	17	-0.0691377	0.0126732	7.31109	-0.060606	0.0179686	3.1285
14:59612800:A:T:imp	rs79676525	14	59146082	A	T	0.12021	LINC01500	intron_variant,non_coding_transcript_variant	F.Coll	Collateral fissure	Temporal lobe	meandepth	right	17	0.0725251	0.0129487	7.67127	0.0599233	0.0183181	2.97034
14:59625980:A:G:imp	rs11158250	14	59159262	A	G	0.195063	LINC01500	intron_variant,non_coding_transcript_variant	F.Cal.ant..Sc.Cal	Calcarine fissure	Calcarine & Occipital lobe	meandepth	right	17	-0.0585762	0.0106851	7.37627	-0.0417013	0.014925	2.28357
14:59625997:G:A:imp	rs73313052	14	59159279	G	A	0.12209	LINC01500	intron_variant,non_coding_transcript_variant	F.Cal.ant..Sc.Cal	Calcarine fissure	Calcarine & Occipital lobe	surfacearea	right	17	-0.0781724	0.0125251	9.36241	-0.0875273	0.0176714	6.13632
14:59627631:G:A:imp	rs2164950	14	59160913	G	A	0.123825	LINC01500	intron_variant,non_coding_transcript_variant	S.Pa.t	Transverse parietal sulcus	Parietal lobe	meandepth	left	17	-0.0899606	0.0148461	8.86488	-0.0822903	0.0211941	3.98589
14:59627631:G:A:imp	rs2164950	14	59160913	G	A	0.12345	LINC01500	intron_variant,non_coding_transcript_variant	F.Cal.ant..Sc.Cal	Calcarine fissure	Calcarine & Occipital lobe	meandepth	left	17	-0.076778	0.0128885	8.5905	-0.0784613	0.018453	4.67385
14:59627631:G:A:imp	rs2164950	14	59160913	G	A	0.123445	LINC01500	intron_variant,non_coding_transcript_variant	F.Cal.ant..Sc.Cal	Calcarine fissure	Calcarine & Occipital lobe	surfacearea	left	17	-0.0721972	0.0124078	8.22693	-0.0587094	0.0177012	3.04052
14:59627631:G:A:imp	rs2164950	14	59160913	G	A	0.123426	LINC01500	intron_variant,non_coding_transcript_variant	S.C	Central sulcus	Central sulcus	meandepth	left	17	-0.0710623	0.0129174	7.42366	-0.0575821	0.0182887	2.78487
14:59628679:G:A:imp	rs76341705	14	59161961	G	A	0.123098	LINC01500	intron_variant,non_coding_transcript_variant	S.Pa.t	Transverse parietal sulcus	Parietal lobe	meandepth	right	17	-0.107389	0.0137175	14.307	-0.0775749	0.0194469	4.17825
14:59669948:G:A:imp	rs55649771	14	59203230	G	A	0.127733	DAAM1	intron_variant	OCCIPITAL	Occipital lobe	Calcarine & Occipital lobe	surfacearea	left	17	-0.0719849	0.0122708	8.35124	-0.035711	0.0173928	1.39736
14:100350017:T:C:imp	rs3783324	14	99883680	T	C	0.17876	EML1	intron_variant	INSULA	Insula	Lateral fissures	surfacearea	right	481	-0.0544265	0.00967403	7.73425	-0.0503296	0.0131938	3.86522
15:37278187:T:C:imp	rs940094	15	36985986	T	C	0.129941	MEIS2	intron_variant	S.F.inf	Inferior frontal sulcus	Frontal lobe	meandepth	right	122	-0.0870086	0.0126433	11.2284	-0.0611968	0.0181921	3.1144
15:39374094:T:C:imp	rs716980	15	39081893	T	C	0.490874	-	intergenic_variant	F.I.P.Po.C.inf	Superior postcentral intraparietal superior sulcus	Parietal lobe	meandepth	left	1	-0.0614578	0.00861922	11.9994	-0.0445434	0.01193	3.72433
15:39632013:C:G:imp	rs71471500	15	39339812	C	G	0.0879646	AC013652.1	intron_variant,non_coding_transcript_variant	S.Pe.C.inf	Inferior precentral sulcus	Frontal lobe	surfacearea	right	1	-0.125748	0.0161651	14.1361	-0.129322	0.0221296	8.29237
15:39632013:C:G:imp	rs71471500	15	39339812	C	G	0.0879653	AC013652.1	intron_variant,non_coding_transcript_variant	S.Pe.C.inf	Inferior precentral sulcus	Frontal lobe	meandepth	right	1	-0.113081	0.016146	11.6032	-0.151841	0.0221913	11.1085
15:39633074:T:TA:imp	rs530653020	15	39340873	T	TA	0.089498	AC013652.1	intron_variant,non_coding_transcript_variant	S.C	Central sulcus	Central sulcus	meandepth	left	1	0.228585	0.0149284	52.1976	0.205946	0.0203566	23.3328
15:39633877:A:AG:imp	rs5812099	15	39341676	A	AG	0.0896713	AC013652.1	intron_variant,non_coding_transcript_variant	S.C	Central sulcus	Central sulcus	meandepth	right	1	0.258795	0.0148756	67.0632	0.19817	0.0203664	21.6497
15:39633904:G:A:imp	rs2033939	15	39341703	G	A	0.0807033	AC013652.1	intron_variant,non_coding_transcript_variant	S.C.sylvian	Central sylvian sulcus	Lateral fissures	surfacearea	right	1	0.113982	0.0172118	10.4515	0.12083	0.024076	6.28383
15:39633904:G:A:imp	rs2033939	15	39341703	G	A	0.0808013	AC013652.1	intron_variant,non_coding_transcript_variant	F.C.L.r.retroC.tr	Retro central transverse ramus of the lateral fissure	Lateral fissures	length	right	1	-0.10411	0.0168337	9.20575	-0.124674	0.0237091	6.83791
15:39633904:G:A:imp	rs2033939	15	39341703	G	A	0.080577	AC013652.1	intron_variant,non_coding_transcript_variant	F.I.P.Po.C.inf	Superior postcentral intraparietal superior sulcus	Parietal lobe	surfacearea	right	1	-0.093508	0.0156022	8.68681	-0.0696517	0.021867	2.83974
15:39635124:T:C:imp	rs1440802	15	39342923	T	C	0.0905101	AC013652.1	intron_variant,non_coding_transcript_variant	S.Pe.C.inf	Inferior precentral sulcus	Frontal lobe	surfacearea	left	1	-0.134267	0.0156184	17.086	-0.140962	0.021111	10.6134
15:39635124:T:C:imp	rs1440802	15	39342923	T	C	0.0906082	AC013652.1	intron_variant,non_coding_transcript_variant	S.Pe.C.inf	Inferior precentral sulcus	Frontal lobe	meandepth	left	1	-0.129121	0.0155817	15.9339	-0.133857	0.0210347	9.70553
15:39639898:A:C:imp	rs4924345	15	39347697	A	C	0.080699	AC013652.1	intron_variant,non_coding_transcript_variant	S.C	Central sulcus	Central sulcus	surfacearea	right	1	0.154654	0.0149431	24.3762	0.19575	0.0208196	20.2722
15:39639898:A:C:imp	rs4924345	15	39347697	A	C	0.0809896	AC013652.1	intron_variant,non_coding_transcript_variant	F.C.L.r.retroC.tr	Retro central transverse ramus of the lateral fissure	Lateral fissures	meandepth	right	1	-0.164787	0.0166905	22.264	-0.137364	0.0231868	8.50335
15:39639898:A:C:imp	rs4924345	15	39347697	A	C	0.0809753	AC013652.1	intron_variant,non_coding_transcript_variant	F.C.L.r.retroC.tr	Retro central transverse ramus of the lateral fissure	Lateral fissures	surfacearea	right	1	-0.15249	0.0165957	19.3998	-0.162997	0.023234	11.6398
15:39639898:A:C:imp	rs4924345	15	39347697	A	C	0.080699	AC013652.1	intron_variant,non_coding_transcript_variant	S.C	Central sulcus	Central sulcus	surfacearea	left	1	0.123796	0.015006	15.7993	0.144641	0.0207299	11.522
15:39639898:A:C:imp	rs4924345	15	39347697	A	C	0.080643	AC013652.1	intron_variant,non_coding_transcript_variant	F.I.P.Po.C.inf	Superior postcentral intraparietal superior sulcus	Parietal lobe	meandepth	right	1	-0.1058	0.0157733	10.7034	-0.0671703	0.0218681	2.6718
15:39640223:TTAAA:T:imp	15:39640223_TTAAA_T	15	39348022	TTAAA	T	0.0903882	AC013652.1	intron_variant,non_coding_transcript_variant	S.C.sylvian	Central sylvian sulcus	Lateral fissures	meandepth	right	1	0.125473	0.0166847	13.2622	0.108415	0.0231363	5.55485
15:39647894:T:C:imp	rs28520337	15	39355693	T	C	0.0699387	AC013652.1	intron_variant,non_coding_transcript_variant	S.Pe.C.inf	Inferior precentral sulcus	Frontal lobe	length	left	1	-0.125509	0.0180469	11.4516	-0.150485	0.024894	8.82572
15:70699753:CTTAA:C:imp	15:70699753_CTTAA_C	15	70407414	CTTAA	C	0.124518	-	intergenic_variant	F.Cal.ant..Sc.Cal	Calcarine fissure	Calcarine & Occipital lobe	surfacearea	left	639	-0.0679923	0.0124444	7.33125	-0.0474173	0.0173173	2.20911
15:73375847:A:G:imp	rs4777585	15	73083506	A	G	0.645913	NEO1	intron_variant	S.Call	Subcallosal sulcus	Frontal lobe	surfacearea	right	187	0.0563521	0.00866991	10.0944	0.0408965	0.0122509	3.07411
15:73424979:T:C:imp	rs6495058	15	73132638	T	C	0.647969	NEO1	intron_variant	S.Call	Subcallosal sulcus	Frontal lobe	length	right	187	0.0498967	0.00881177	7.82631	0.0376051	0.0124015	2.61496
15:73431600:T:G:imp	rs2415142	15	73139259	T	G	0.547427	NEO1	intron_variant	S.Call	Subcallosal sulcus	Frontal lobe	length	left	187	0.0474146	0.008556	7.52348	0.0451453	0.011929	3.81244
15:85693016:G:A:imp	rs2342118	15	85149785	G	A	0.677198	-	intergenic_variant	S.F.int	Internal frontal sulcus	Frontal lobe	width	left	113	0.0604722	0.00872743	11.3728	0.03277	0.0124541	2.07022
15:85693016:G:A:imp	rs2342118	15	85149785	G	A	0.677204	-	intergenic_variant	S.F.inter	Intermediate frontal sulcus	Frontal lobe	width	left	113	0.0467774	0.00834953	7.67489	0.0246757	0.0118957	1.41966
16:51440331:CA:C:imp	16:51440331_CA_C	16	51406420	CA	C	0.559361	AC007344.1;AC087564.1	intron_variant,non_coding_transcript_variant;intron_variant,non_coding_transcript_variant	S.Pa.sup	Superior parietal sulcus	Parietal lobe	width	right	58	-0.0492717	0.00872278	7.79119	-0.0434108	0.012051	3.50103
16:51446384:C:T:imp	rs11641011	16	51412473	C	T	0.456423	AC007344.1;AC087564.1	intron_variant,non_coding_transcript_variant;intron_variant,non_coding_transcript_variant	S.F.median	Median frontal sulcus	Frontal lobe	width	left	58	0.0490908	0.00845594	8.19261	0.0442916	0.0116966	3.81626
16:51449760:A:G:imp	rs7196814	16	51415849	A	G	0.558534	AC007344.1;AC087564.1	intron_variant,non_coding_transcript_variant;intron_variant,non_coding_transcript_variant	S.Po.C.sup	Superior postcentral sulcus	Parietal lobe	width	left	58	-0.0507054	0.00838557	8.83033	-0.0426788	0.0116173	3.62155
16:51449760:A:G:imp	rs7196814	16	51415849	A	G	0.558912	AC007344.1;AC087564.1	intron_variant,non_coding_transcript_variant;intron_variant,non_coding_transcript_variant	S.Cu	Cuneal sulcus	Calcarine & Occipital lobe	width	right	58	-0.0446976	0.00809649	7.47132	-0.0555558	0.0112414	6.11185
16:51449978:A:G:imp	rs7197215	16	51416067	A	G	0.558931	AC007344.1;AC087564.1	intron_variant,non_coding_transcript_variant;intron_variant,non_coding_transcript_variant	F.C.M.post	Calloso-marginal posterior fissure	Frontal lobe	width	left	58	-0.0621215	0.00810319	13.7519	-0.0472344	0.0112455	4.57419
16:51449978:A:G:imp	rs7197215	16	51416067	A	G	0.558954	AC007344.1;AC087564.1	intron_variant,non_coding_transcript_variant;intron_variant,non_coding_transcript_variant	F.C.M.post	Calloso-marginal posterior fissure	Frontal lobe	width	right	58	-0.0610592	0.00807679	13.3941	-0.0501799	0.0111579	5.16219
16:51449978:A:G:imp	rs7197215	16	51416067	A	G	0.558763	AC007344.1;AC087564.1	intron_variant,non_coding_transcript_variant;intron_variant,non_coding_transcript_variant	S.Pa.int	Internal parietal sulcus	Calcarine & Occipital lobe	width	left	58	-0.0611525	0.00846886	12.2869	-0.048901	0.0117936	4.47141
16:51449978:A:G:imp	rs7197215	16	51416067	A	G	0.558699	AC007344.1;AC087564.1	intron_variant,non_coding_transcript_variant;intron_variant,non_coding_transcript_variant	S.Pa.int	Internal parietal sulcus	Calcarine & Occipital lobe	width	right	58	-0.0574285	0.00846635	10.9296	-0.0598956	0.0117211	6.49203
16:51449978:A:G:imp	rs7197215	16	51416067	A	G	0.558408	AC007344.1;AC087564.1	intron_variant,non_coding_transcript_variant;intron_variant,non_coding_transcript_variant	S.Pa.sup	Superior parietal sulcus	Parietal lobe	width	left	58	-0.0535846	0.00909626	8.41539	-0.0483162	0.0125787	3.91195
16:51449978:A:G:imp	rs7197215	16	51416067	A	G	0.558947	AC007344.1;AC087564.1	intron_variant,non_coding_transcript_variant;intron_variant,non_coding_transcript_variant	S.s.P	Sub-parietal sulcus	Parietal lobe	width	left	58	-0.045252	0.00789209	8.00797	-0.0380352	0.0109635	3.28244
16:87224855:T:C:imp	rs9308342	16	87191249	T	C	0.667812	C16orf95	intron_variant,non_coding_transcript_variant	F.C.L.a	Anterior lateral fissure	Lateral fissures	width	right	16	-0.0605328	0.00899641	10.7661	-0.0386699	0.0124541	2.72059
16:87224857:G:A:imp	rs9308343	16	87191251	G	A	0.574756	C16orf95	intron_variant,non_coding_transcript_variant	S.F.orbitaire	Orbital frontal sulcus	Frontal lobe	meandepth	right	16	0.0503752	0.0089385	7.75871	0.0286808	0.0125432	1.65323
16:87225101:G:A:imp	rs9937293	16	87191495	G	A	0.620024	C16orf95	intron_variant,non_coding_transcript_variant	S.Pa.sup	Superior parietal sulcus	Parietal lobe	width	right	16	-0.0485745	0.00890556	7.3086	-0.0384288	0.0123532	2.7292
16:87226206:T:C:imp	rs9933149	16	87192600	T	C	0.619031	C16orf95	intron_variant,non_coding_transcript_variant	S.F.median	Median frontal sulcus	Frontal lobe	meandepth	left	16	0.0512109	0.00879712	8.23372	0.0251595	0.0122732	1.39395
16:87227046:G:T:imp	rs12920553	16	87193440	G	T	0.581089	C16orf95	intron_variant,non_coding_transcript_variant	F.C.L.a	Anterior lateral fissure	Lateral fissures	width	left	16	-0.0637372	0.00849543	13.2034	-0.0357737	0.0119486	2.56006
16:87227046:G:T:imp	rs12920553	16	87193440	G	T	0.581253	C16orf95	intron_variant,non_coding_transcript_variant	F.I.P.Po.C.inf	Superior postcentral intraparietal superior sulcus	Parietal lobe	width	right	16	0.0459342	0.00769657	8.61982	0.0312844	0.0106017	2.49912
16:87227046:G:T:imp	rs12920553	16	87193440	G	T	0.581322	C16orf95	intron_variant,non_coding_transcript_variant	OCCIPITAL	Occipital lobe	Calcarine & Occipital lobe	width	right	16	0.0411667	0.00707037	8.23657	0.0221413	0.0097132	1.64518
16:87227397:G:A:imp	rs12921170	16	87193791	G	A	0.580779	C16orf95	intron_variant,non_coding_transcript_variant	S.Pe.C.median	Median precentral sulcus	Frontal lobe	width	right	16	-0.0608931	0.00902858	10.8137	-0.061565	0.0125871	5.99881
16:87229739:A:G:imp	rs7185688	16	87196133	A	G	0.663118	C16orf95	intron_variant,non_coding_transcript_variant	S.Pa.sup	Superior parietal sulcus	Parietal lobe	width	left	16	-0.0532108	0.00957666	7.5598	-0.028567	0.0133195	1.49522
16:87231160:T:C:imp	rs4843555	16	87197554	T	C	0.582804	C16orf95	intron_variant,non_coding_transcript_variant	S.F.inf.ant	Anterior inferior frontal sulcus	Frontal lobe	width	left	16	0.0708305	0.00849527	16.1204	0.0454043	0.0119906	3.8162
16:87231160:T:C:imp	rs4843555	16	87197554	T	C	0.582662	C16orf95	intron_variant,non_coding_transcript_variant	S.T.s	Superior temporal sulcus	Temporal lobe	width	right	16	0.0565408	0.00705444	14.9578	0.0444413	0.00976997	5.26791
16:87231160:T:C:imp	rs4843555	16	87197554	T	C	0.582411	C16orf95	intron_variant,non_coding_transcript_variant	S.F.inf.ant	Anterior inferior frontal sulcus	Frontal lobe	width	right	16	0.0603476	0.00841061	12.1413	0.0624127	0.0116339	7.09109
16:87231160:T:C:imp	rs4843555	16	87197554	T	C	0.582643	C16orf95	intron_variant,non_coding_transcript_variant	S.T.i.ant	Anterior inferior temporal sulcus	Temporal lobe	width	left	16	0.0505587	0.00778672	10.0748	0.0366983	0.0109374	3.10085
16:87231160:T:C:imp	rs4843555	16	87197554	T	C	0.582662	C16orf95	intron_variant,non_coding_transcript_variant	S.F.inter	Intermediate frontal sulcus	Frontal lobe	width	right	16	0.0487257	0.00810491	8.73663	0.0481194	0.0112903	4.69341
16:87231499:C:T:imp	rs12149643	16	87197893	C	T	0.581912	C16orf95	intron_variant,non_coding_transcript_variant	F.I.P	Intraparietal sulcus	Parietal lobe	meandepth	left	16	-0.0636386	0.0086551	12.7118	-0.0483182	0.0121411	4.16118
16:87232383:C:T:imp	rs4843554	16	87198777	C	T	0.626095	C16orf95	intron_variant,non_coding_transcript_variant	S.F.median	Median frontal sulcus	Frontal lobe	width	left	16	-0.0703795	0.00875633	15.0379	-0.0417742	0.0121764	3.22048
16:87233185:A:C:imp	rs4843553	16	87199579	A	C	0.581778	C16orf95	intron_variant,non_coding_transcript_variant	S.T.s	Superior temporal sulcus	Temporal lobe	width	left	16	0.0641843	0.00713278	18.6405	0.0400903	0.00989978	4.28987
16:87233185:A:C:imp	rs4843553	16	87199579	A	C	0.581781	C16orf95	intron_variant,non_coding_transcript_variant	S.F.inter	Intermediate frontal sulcus	Frontal lobe	width	left	16	0.054559	0.00791206	11.2708	0.0491732	0.0111407	4.99327
16:87233185:A:C:imp	rs4843553	16	87199579	A	C	0.581215	C16orf95	intron_variant,non_coding_transcript_variant	S.F.marginal	Marginal frontal sulcus	Frontal lobe	width	left	16	0.0579176	0.00845663	11.1279	0.0714699	0.0119302	8.67987
16:87233185:A:C:imp	rs4843553	16	87199579	A	C	0.581797	C16orf95	intron_variant,non_coding_transcript_variant	S.F.inf	Inferior frontal sulcus	Frontal lobe	width	right	16	0.0509121	0.00802785	9.64419	0.0490852	0.0111113	5.00086
16:87233516:G:A:imp	rs4843552	16	87199910	G	A	0.57797	C16orf95	intron_variant,non_coding_transcript_variant	S.T.i.ant	Anterior inferior temporal sulcus	Temporal lobe	width	right	16	0.0471736	0.00774693	8.94543	0.0293639	0.0107137	2.21259
16:87235916:G:A:imp	rs4240791	16	87202310	G	A	0.603599	C16orf95	intron_variant,non_coding_transcript_variant	S.F.orbitaire	Orbital frontal sulcus	Frontal lobe	width	right	16	0.0600004	0.00895551	10.6806	0.0325748	0.0126137	2.00838
16:87236364:G:C:imp	rs4240786	16	87202758	G	C	0.614284	C16orf95	intron_variant,non_coding_transcript_variant	S.p.C	Paracentral sulcus	Frontal lobe	width	right	16	-0.0556687	0.00940401	8.49137	-0.0430871	0.0131093	2.9942
16:87236383:G:C:imp	rs4843550	16	87202777	G	C	0.56684	C16orf95	intron_variant,non_coding_transcript_variant	S.F.inf	Inferior frontal sulcus	Frontal lobe	width	left	16	0.061634	0.00782671	14.467	0.0517338	0.0109969	5.59408
16:87236383:G:C:imp	rs4843550	16	87202777	G	C	0.566482	C16orf95	intron_variant,non_coding_transcript_variant	S.F.orbitaire	Orbital frontal sulcus	Frontal lobe	width	left	16	0.0556763	0.00865202	9.9086	0.0244428	0.0121973	1.34606
16:87236383:G:C:imp	rs4843550	16	87202777	G	C	0.566785	C16orf95	intron_variant,non_coding_transcript_variant	F.I.P.Po.C.inf	Superior postcentral intraparietal superior sulcus	Parietal lobe	width	left	16	0.04231	0.00751814	7.7385	0.0306295	0.0104911	2.45529
16:87248134:C:T:imp	rs4843569	16	87214528	C	T	0.671226	C16orf95	intron_variant,non_coding_transcript_variant	S.F.median	Median frontal sulcus	Frontal lobe	width	right	16	-0.0513155	0.00896432	7.98384	-0.0412835	0.0124152	3.05381
16:87249305:C:T:imp	rs10863183	16	87215699	C	T	0.6811	C16orf95	intron_variant,non_coding_transcript_variant	F.C.M.post	Calloso-marginal posterior fissure	Frontal lobe	meandepth	right	16	-0.049933	0.00909818	7.39151	-0.0362681	0.0126794	2.37354
16:87261199:C:G:imp	rs9940975	16	87227593	C	G	0.616217	C16orf95	intron_variant,non_coding_transcript_variant	S.F.median	Median frontal sulcus	Frontal lobe	surfacearea	left	16	0.0476922	0.00872295	7.34048	0.026938	0.012148	1.57528
17:43488792:T:C:imp	rs62064641	17	45411426	T	C	0.185189	ARHGAP27	intron_variant	F.Coll	Collateral fissure	Temporal lobe	width	left	20	0.0612248	0.00971019	9.54091	0.0474478	0.013871	3.20433
17:43659526:C:T:imp	rs2668679	17	45582160	C	T	0.211834	-	intergenic_variant	OCCIPITAL	Occipital lobe	Calcarine & Occipital lobe	length	right	20	-0.0641982	0.00991961	10.0141	-0.0651122	0.0142594	5.30406
17:43659738:T:C:imp	rs1971374	17	45582372	T	C	0.212761	-	intergenic_variant	F.Cal.ant..Sc.Cal	Calcarine fissure	Calcarine & Occipital lobe	width	right	20	0.0592821	0.00868812	11.0509	0.0489764	0.0123422	4.14015
17:43707838:TG:T:imp	17:43707838_TG_T	17	45630472	TG	T	0.218606	LINC02210;LINC02210-CRHR1	intron_variant;intron_variant,non_coding_transcript_variant	S.T.s	Superior temporal sulcus	Temporal lobe	width	right	20	0.0507521	0.00844873	8.72375	0.0682654	0.0119768	7.92097
[truncated: 30 more rows]

## Sheet: SD4 - Bilateral association
SD4. Genome-wide significant side averaged brain region specific loci (replicated p<0.05)
[truncated: 337 more rows]

[truncated: 8 more sheets: SD5 - Number of associations, SD6 - Multi-region coloc, SD7 - Overlapping brain GWAS, SD8 - Coding proxy associations, SD9 - Burden analysis, SD10 - eQTL colocalization, SD11 - Overlap GWAS Catalog, SD12 - Genetic corrlation neuro]
